# Supplementary material for: High fat diet is associated with gut microbiota dysbiosis and decreased gut microbial derived metabolites related to metabolic health in young Göttingen Minipigs
Source: PLoS One. 2024 Mar 1;19(3):e0298602. doi: 10.1371/journal.pone.0298602 (PMC10906878; doi:10.1371/journal.pone.0298602)
Supplement: S2 Table — (XLSX) [file pone.0298602.s007.xlsx]

## Sheet: Genes profiled
Overview of assays used for gene expression analysis
	Gene Name	Forward primer	Reverse Primer
ABCC2	ATP Binding Cassette Subfamily C Member 2	GATGCTCACGTGGGAAGACA	GTGCCATTTCCCACAACCAC
ACACA	Acetyl-CoA Carboxylase Alpha	GGCCATCAAGGACTTCAACC	ACGATGTAAGCGCCGAACTT
ACTA2	Alpha Actin-2, Alpha Smooth Muscle Actin	GTTTTCCCGTCCATTGTGGG	TTTGCTTTGGGCTTCGTCAC
ACTB	Beta actin	TCTGGCACCACACCTTCT	TGATCTGGGTCATCTTCTCAC
ADIPOQ	Adiponectin, C1Q and Collagen Domain Containing	CGAGAAGGGTGAGAAAGGAG	TAGGCGCTTTCTCCAGGTTC
ADIPOR1	Adiponectin Receptor 1	ATTCCTGAGCGCTTCTTCCC	CGTAGCGGAACTCCTGAAGG
AGT	Angiotensinogen	CCAGACAGCACCCTACTCCT	GTGTTGTCCACCCGGAACTC
APOA1	Apolipoprotein A-I	GTTCTGGGACAACCTGGAAA	GCTGCACCTTCTTCTTCACC
APOB	Apolipoprotein B-100	TGTCCAAGTACGAGCTCAGG	GCAGGAGGGCAGAAATGATG
APOC3	Apolipoprotein C-III	CGCTAACCAGCGTGAAGGAG	TGAACGTGCTCCAGTAGTCC
ATGL2	Patatin Like Phospholipase Domain Containing 2	CCAACGCCAAGCACATCTAC	TTCACCAGGTTGAAGGAGGG
BAAT*	bile acid-CoA: amino acid N-acyltransferase	AAAGAAGGCCACATTCGGGG	GACTGGCCCAGGATTCCATC
BCL2	Apoptosis Regulator Bcl-2	GGATCCAGGATAACGGAGGC	TGATGCAAGCTCCCACCAG
CASP1	Caspase 1	GTTATTCGGAAAGGGCCCCA	CACCGCCTGGGATTCTTGTA
CCL2	C-C motif Chemokine 2	GCAAGTGTCCTAAAGAAGCAGTG	TCCAGGTGGCTTATGGAGTC
CD36	CD36 Antigen (Collagen Type I Receptor)	TGAGTGTTGGTGTGGGGATG	GTCCTGGGGTCTGTGAGTTG
CD68	CD68 Molecule, Macrophage Antigen	CGAGATCTCCAAACGCCTGT	AGAGGCAGCAGGATGGTTTG
COL1A1	Collagen Alpha-1(I) Chain	CAACGAGATCGAGATCCGGG	TTCGATCACTGTCTTGCCCC
CTGF	Connective Tissue Growth Factor	TCAGGCCTTGTGAAGCTGAC	AGCTCAAACTTGACGGGCTT
CPT1A	Carnitine Palmitoyltransferase 1A	AGCAGGTGGAGCTGTTTGAT	GACACCCCATAACCATCGTC
DGAT2	Diacylglycerol O-acyltransferase 2	TACTTCACTTGGCTGGCGTTT	CACCAGCTGGATGGGAAAGTAG
FABP4	Fatty Acid Binding Protein 4	GGGCCAGGAATTTGATGAAG	CTTTCCATCCCACTTCTGCAC
FASN	Fatty Acid Synthase	CTGGAGGAGTTCTGGGCCAAC	TTCGCCTGCTTGGAGTGGAC
FDFT1	Farnesyl-diphosphate Farnesyltransferase 1	GGCGGAAGGTGATACCCAAG	CGAAACTGCGACTGGTCTGA
FGF21	Fibroblast Growth Factor 21	AGACGGGAGACTGTACGGAT	CCAAGGGCCTCAGACTGGTA
FGFR4	Fibroblast Growth Factor Receptor 4	CGGCCTTTCCTACCAGTCAG	AGCAGAAGCACAAGCAAAGC
FMO3*	Flavin-containing monooxygenase 3	TCAAGCACGAGAACTATGGCT	GCCACGTAGAATGCAAGCTG
FOXA1	Hepatocyte Nuclear Factor 3 Alpha	ATGGAAGGGCATGAGAGCAG	GCTCAGACCCGAGTTCATGT
GCG	Glucagon	ATCTTGCCACCCGAGACTTT	TGAACACGATCTTGATTAGTGACAT
GCGR*	Glucagon receptor	CAGTGTCTCCGCAACCTGAG	TACCAGGGCAGGTACCAGGG
GCK	Glucokinase (Hexokinase 4)	TCCAGGCTGCAGACAAGAAG	CCTGATGGCCTCACAGACAG
GCKR	Glucokinase Regulator	TCCAGGCTGCAGACAAGAAG	CCTGATGGCCTCACAGACAG
GHR	Growth Hormone Receptor	TTTCTGGGAGTGAAGCCACA	TCTGTAAACCGTGACGGACC
GLP1R	Glucagon-like Peptide 1 Receptor	ATGTGCAAGACGGACACCAA	AGCAGTACAAGATCGCCACC
GLUT2	Solute Carrier Family 2 Member 2 (SLC2A2)	TTGGTGTGACCAATGCACCT	TTTTCGGTCATCCAGCGGAA
GNMT	Glycine N-methyltransferase	GCTTCGATGCTGTCATCTGC	GTGCTGAGGATGTGGTCGTA
GPBAR1*	G Protein-Coupled Bile Acid Receptor 1	ACCCATCAGGACACCAGACA	ATCAGGGGAGGTTTGGAGCA
GPX1	Glutathione Peroxidase 1	CACCCAGATGAATGAGCTGC	GTCGGACGTACTTGAGGCAA
GRB10	Growth Factor Receptor Bound Protein 10	GGGCTTTTTCTCCTCCGTGA	AAGAAGGTCTGCCCGTCATC
HMGCR	3-hydroxy-3-methylglutaryl-CoA Reductase	GACTCCGTTGACTGGAGACG	AAAGAGGCCATGCATTCGGA
HP*	Haptoglobin	GAGGCATAAAAGCAGGTGCAG	TGGCCTCATTGCCGGTTTCT
IDE	Insulin Degrading Enzyme	AGCTATGACCTCCAAAATACCATCT	AGCAAAATTGGCTGCTTGTCA
IGF1	Insulin-like Growth Factor I	GACATGCCCAAGGCTCAGAA	GAGCAAAGGATCCTGCCAGT
IGF2	Insulin-like Growth Factor II	CTGTGTTCCGGGAGAAAGTC	ACCTGGTCCAACTCCTGCT
IGFBP2	Insulin-like Growth Factor-binding Protein 2	CTGTGTTCCGGGAGAAAGTC	ACCTGGTCCAACTCCTGCT
IL18	Interleukin-18	CTGCTGAACCGGAAGACAAT	TCCGATTCCAGGTCTTCATC
IL1B	Interleukin 1 Beta	GGGTGAGTGTGCCACCATTA	TCATTGAACAATCTGATCATCCTTC
IL6	Interleukin 6	TGGGTTCAATCAGGAGACCT	CAGCCTCGACATTTCCCTTA
INSIG1	Insulin-induced Gene 1 Protein	GCCTTGTTGCGGTTTGGTTT	AGAAGGGGTCTCTGCAAAGTG
INSIG2	Insulin-induced Gene 2 Protein	CAGTGTAATGCGGTGCGTAG	GCAGCCAGTGTGAGAGACAA
INSR	Insulin Receptor	GAAAGGGGGCAAGGGTCTAC	GGCCTTGGTAAGGCTGTTCT
IRS1	Insulin Receptor Substrate 1	CGAGACCTTCTCCTCGACAC	GTTCTCGAAGGAGGCAGAGC
IRS2	Insulin Receptor Substrate 2	GGTCTTTGTACATTTTGCCTGA	ACTTCGCATCTCCATCTCCA
JAG1	Jagged 1	TGTTAGCAAACGTGACGGGA	GGGGCACCAGGAAATCTGTT
KLB	Beta-Klotho	TGGTTCACAGACAGTCACGT	TGCCATTCAAAGCCATCCAG
LCAT	Lecithin-cholesterol Acyltransferase	TTGTCTACAACCGCACCTCT	CAGTACACACACCTGCCAAC
LDAH	L-lactate Dehydrogenase A Chain	ATGGACTCCGTGGTCAAGTC	GCCTATAGAATGGCCGATGA
LDLR	Low Density Lipoprotein Receptor	GCAGTGCGACAGGGAATATG	ACACTTGAACTTGTTGGGCC
LEP	Leptin	TGACACCAAAACCCTCATCA	ATGAAGTCCAAACCGGTGAC
LEPR_01	Leptin Receptor 01	GATGTTCCAAACCCCAAGAA	GAAATGGTTTCAGGCTCCAA
LPIN1	Lipin 1	AACTCTTTCTAGTGAGATCCCTCC	GCCGGGAAACTGAAGGACTG
LPL	Lipoprotein Lipase	CCCTGGCTTTGCTATTGAGA	ACTTGTCGTGGCATTTCACA
MBOAT7	Membrane Bound O-acyltransferase Domain Containing 7	GGTGGCTGGCACAGTACAT	TCAGGTAGTAGCCAGGGTGC
MCM5	Minichromosome Maintenance Complex Component 5	GAGGCTCTTCCAAGTGTCCA	CTCAGCAACTCCTGGTCCTC
MMP2	Matrix Metalloproteinase-9	TCCCCAAGCTCATTGCAGAC	CTTCAGGTAATACGCGCCCT
MMP9	Matrix Metallopeptidase 2	CGGGAGACCTACGAACCAAT	TCCAGGGACTGCTTTCTGTC
mTOR*	Mechanistic target of rapamycin kinase	GACGAGAGATCATCCGCCAG	GCGTACTTGAGCCATGTCCT
MTTP	Microsomal Triglyceride Transfer Protein Large Subunit	TCCCATTGCTCCTGAAGTACG	ACGCACAGTCTTTTCGTGAAC
NLRP3	NLR family pyrin domain containing 3	TGTTCCTGAGGCAGGCTTCT	CAGCCCTAGTCAGAGTCCCA
NR1H4*	Nuclear Receptor Subfamily 1 Group H Member 4	GGGAATGTTGGCTGAATGTATGT	TGTTGAGGTCACTTGTCGCA
NR1I2	Nuclear Receptor Subfamily 1 Group I Member 2	GAGAACAGATCGGGGCTCAG	TGTGAAGGTGGTGTCAAAGG
NR3C1	Nuclear Receptor Subfamily 3 Group C Member 1 (Glucocorticoid Receptor)	AGTCAGAACTGGCAACGCT	CAGCTAACATCTCTGGGAATTCAA
PCSK9	Proprotein Convertase Subtilisin/Kexin Type 9	TGCTTCACGTCACAGAGTGG	GCAGAGAAACGGATCAGCCT
PEMT	Phosphatidylethanolamine N-methyltransferase	GGACACCAGGCAGACCTC	TGGCGACCACATTCCAGAAG
PNPLA3	Patatin-like Phospholipase Domain Containing 3	CAGACATGCCTGACGACATC	CCCCTTGTGTTCTGGTTTGT
PPARA	Peroxisome Proliferator Activated Receptor Alpha	TTTCCCTCTTTGTGGCTGCT	GGGGTGGTTGGTCTGCAAG
PPARG1	Peroxisome Proliferator Activated Receptor Gamma isoform 1	GGCCACCACCGCAGATTT	CATGGTCACCTCGCTAAAAGA
PPARG2	Peroxisome Proliferator Activated Receptor Gamma isoform 2	ATGGGTGAAACTCTGGGAGA	TTTGCAGACAGCGTGTCGAA
PPARGC1A	Peroxisome Proliferator Activated Receptor Gamma Coactivator 1-alpha	TGTGGACGCAAGCAATTTTTCA	ATGTTACCTGCGCAAGCTTCT
RBP4	Retinol-binding Protein 4	CAGTACCGGCTGATCACTCA	TGACACCCTCCATGTTGCTA
REPIN1	Replication initiator 1	GGAGGAGCTGGAAAAAGCCT	ACGTTCCAGCATCGGTTCTT
RORA	RAR Related Orphan Receptor A	CACCGCGGCTTAAATGATGT	AGGAGTAGGTGGCATTGCTT
RPL4	60S Ribosomal Protein L4	CAAGAGTAACTACAACCTTC	GAACTCTACGATGAATCTTC
SCAP	SREBF chaperone	GCCTGACACCTACCCTCAAC	GGTCGAGACCACTGACTTGG
SCARB1.v1	Scavenger Receptor Class B Member 1, Splice Variant 1	TCAAAGGATAAGGAGGCCATT	TTGCTTCTTGCAGTACAGTT
SCD	Stearoyl-CoA Desaturase 1	TTGATCCCCACCTGCAAGAT	CGTGTTGGCAATGATCAGGA
SOD1	Superoxide dismutase 1, Cytosolic	GCAGGGCACCATCTACTTCGAG	GGAATCCATGATCACCTTCAGCC
SOD2	Superoxide Fismutase 2, Mitochondrial	GGCCTACGTGAACAACCTGA	TGATTGATGTGGCCTCCACC
SPP1	Secreted Phosphoprotein 1	GCGGGGATAGTGTGGTCTAT	TCCGTCTCCTCACTTTCCAC
SREBF1	Sterol Regulatory Element Binding Transcription Factor 2	CACCGCCCTCGCGTCT	CCCACTTGATTGCTGACAAACT
SREBP1	Sterol Regulatory Element Binding Protein 1	GGCCGAGCCATGCGAGCT	TTGTTGATGAGCTGAAGCATGT
STAT3	Signal Transducer and Activator of Transcription 3	ACCAACGACCTGCAGCAATA	CCATGTCGAAGGTGAGGGAC
TBP	TATA-box Binding Protein	AACAGTTCAGTAGTTATGAGCCAGA	AGATGTTCTCAAACGCTTCG
TCF7L2	Transcription Factor 7-like 2	CCAAGAGGCAAGATGGAGGG	TAATGTGTGCTCCCGGACTG
TGFB1	Transforming Growth Factor Beta 1	GAGCCAGAGGCGGACTACTA	TCCGACGTGTTGAACAGCATA
TIMP1	Metalloproteinase Inhibitor 1	GAGATCTATGCTGCTGGCTGT	GAGCTGGTCTGTCCACAAGC
TLR4	Toll Like Receptor 4	AGAACTGCAGGTGCTGGATT	TGGATAGGATTTCCCGTCAG
TM6SF2	Transmembrane 6 Superfamily Member 2	GCCTCATCTTTCCTGGCTGT	GAGGCACCCATGTGTGAGAA
TNF	Tumor Necrosis Factor	CCCCCAGAAGGAAGAGTTTC	CGGGCTTATCTGAGGTTTGA
TNFRSF1A	TNF Receptor Superfamily Member 1A	GAGAGTTTGTGTCCCCAAGGAA	AGTGAAGGTGCCATTGTCGC
UCP2	Uncoupling Protein 2	TCAGTGTGAGACCTGACGAAG	CAGGAGACACAGAGGAACCG
UCP3	Uncoupling Protein 3	AGGAAGTACAGCGGGACGAT	CATTCCTCGTGATGTTGGGC
YWHAZ	Tyrosine 3-monooxygenase/Tryptophan 5-monooxygenase Activation Protein Zeta	TGATGATAAGAAAGGGATTGTG	GTTCAGCAATGGCTTCATCA
Genes in green = reference genes.
*, extra genes only profiled in liver

## Sheet: qPCR raw data Liver
	ABCC2	ACACA	ACTA2	ACTB	ADIPOR1	AGT	APOA1	APOB	APOC3	CASP1	CCL2	COL1A1	CPT1A	CTGF	DGAT2	FABP4	FDFT1	FGFR4	FOXA1	GCKR	GHR	GLUT2	GNMT	GRB10	IDE	IGFBP2	IL18	IL6	INSIG1	INSIG2	INSR	IRS1	IRS2	JAG1	KLB	LDAH	LDLR	LEPR_01	LPIN1	MMP2	MMP9	MTTP	NLRP3	NR1I2	NR3C1	PCSK9	PEMT	PPARA	PPARGC1A
Liver 1.1	11.3595	15.1923	13.0062	11.0782	12.0009	9.13556	7.27679	7.53334	5.20919	15.9561	14.0881	10.4446	13.704	15.1754	10.7523	16.1556	11.5757	12.3269	14.287	13.358	9.68962	13.3167	10.7715	15.0371	12.3001	12.7999	12.4672	18.0411	10.2333	12.4246	14.192	13.6936	14.0902	16.0678	13.8011	15.1972	14.4977	18.8446	16.3579	14.298	20.906	11.1433	20.8682	14.4592	12.6184	13.5349	13.2389	10.807	13.0536
Liver 1.2	12.8856	16.418	13.7748	12.0736	12.9055	10.1122	8.03168	8.91882	6.04713	17.1156	14.9131	11.276	14.6209	15.5604	11.7104		12.4562	13.5811	15.4086	14.3533	10.8489	14.2499	11.7695	16.2725	12.941	14.0616	13.1469	20.8501	11.3374	13.4489	15.12	14.5338	14.8363	16.8664	15.6979	16.4232	15.5735	19.7066		15.5497	20.2283	12.6418	23.2705	15.5271	13.692	14.3297	13.9552	11.6525	14.0911
Liver 2.1	11.8545	15.0887	13.3021	11.5392	12.4459	9.53875	6.61991	7.76158	4.89181	16.9888	14.1509	10.7466	13.6899	15.1712	10.9438	17.1663	11.302	12.8088	14.8899	13.9304	10.1035	12.8708	11.4991	15.2144	12.3372	12.9123	12.2945	17.8294	10.0166	13.0071	14.3564	14.3761	13.986	15.6332	13.4808	15.389	14.2027		16.155	14.2934	19.3995	11.5648	20.7102	14.3325	12.7571	13.3248	13.6001	11.0212	13.261
Liver 2.2	11.164	14.2003	12.5408	10.6646	11.6897	8.89788	6.21206	6.89943	4.93687	17.0908	13.4037	9.95107	12.8295	14.7788	10.2495	16.1572	10.7707	12.2737	14.2492	13.4068	9.48294	12.5119	10.8723	14.4095	11.8743	12.0785	11.6542	16.7063	9.42931	12.2772	13.637	13.6969	13.5064	15.2089	12.6431	14.785	13.6954	19.0388	15.7179	13.5819	19.127	10.9107	19.8116	13.9434	12.0186	12.9382	13.0541	10.4414	12.4404
Liver 3.1	12.2952	13.1898	10.8289	10.3712	12.1993	9.60053	6.54039	7.21858	5.76242	16.7608	12.7688	9.53713	12.7912	13.7071	11.3586	16.4406	10.5396	12.7521	14.3263	13.3177	10.8549	13.0665	12.2928	14.2322	12.0896	12.4448	11.8856	17.3478	9.28588	12.5218	13.8055	14.902	14.1674	14.9186	11.3757	15.1142	13.8716	18.0142	16.2221	13.4627	19.4858	11.6402	19.3433	14.1435	13.4293	12.3077	12.8037	11.0269	13.8569
Liver 3.2	12.2672	13.1009	10.8256	10.1766	12.238	9.58611	6.37641	7.27314	5.80839	17.0659	12.6805	9.53666	12.7163	13.7174	11.3428	16.3946	10.494	12.7648	14.2197	13.3247	10.9545	12.8141	12.3835	14.3745	11.893	12.3794	11.8388	17.2971	9.41154	12.4018	13.5645	15.045	14.4169	14.9275	11.3891	15.1536	13.7647	18.1839	16.4016	13.5352	19.2976	11.5921	19.236	14.2459	13.1469	12.2059	12.8995	11.0988	13.7167
Liver 4.1	11.3745	13.0781	12.6042	9.93818	11.6373	9.14241	6.55186	7.3736	4.70734	16.5997	14.5093	12.215	12.896	14.5743	9.92252	16.5577	11.099	12.5376	14.5854	12.7708	10.1323	13.1058	10.0597	15.8455	11.8821	12.3971	11.6992	20.3239	10.8294	13.6528	13.9709	14.4013	15.3235	15.3733	12.8456	14.7476	13.5609		16.4351	15.7767	18.6345	10.8896	19.9766	14.0471	13.357	12.5997	12.9697	10.1508	13.2389
Liver 4.2	12.2156	13.5709	12.9747	10.3239	12.1478	9.68398	6.76723	7.99425	5.05612	17.2198	14.8418	12.506	13.4596	14.9645	10.3755	17.1092	11.4336	13.0315	15.1117	13.135	10.5097	13.7282	10.6511	16.2616	12.2385	12.8374	12.0336	19.3705	10.8611	14.0694	14.3231	14.7191	15.893	15.7628	13.342	15.3596	14.1158	20.6829	17.0168	15.8992	20.1808	11.3816	20.2925	14.2794	13.8394	13.2243	13.4263	10.5621	13.7645
Liver 5.1	11.0812	14.2627	11.4184	10.6125	11.477	8.51395	6.44014	6.71073	4.79055	16.1954	13.7885	10.9936	12.5268	14.3199	10.3178	16.8709	12.8662	12.2693	13.8916	12.8473	9.88491	12.3168	10.3535	14.4685	11.6613	11.1372	11.711	18.8421	11.6927	11.6798	13.157	18.9692	14.5367	14.7788	14.9629	14.8076	16.183	16.7881	15.9066	14.365	22.2452	10.7988	20.7318	13.4135	12.0951	13.8697	11.9869	9.9161	12.7588
Liver 6.1	10.3705	13.2043	11.7496	9.58457	10.7362	7.70499	5.62863	6.94319		15.5544	13.3376	11.2088	12.5628	14.2886	9.59449	17.2523	10.4261	11.5463	13.3753	12.0631	9.22227	13.4363	8.80041	14.6226	11.5086	10.8009	11.7136	17.8557	9.49461	12.7869	12.7172	14.8688	13.1535	14.0105	12.4998	15.0108	12.5185	18.1588		13.8774	18.4046	9.59995	18.8204	12.2704	12.5803	12.1987	11.9709	9.92383	11.6509
Liver 6.2	10.7433	14.0723	12.5281	9.97915	11.3021	8.38893	6.37923	7.45952	4.87723	16.509	14.0922	12.3438	12.293	14.7343	9.94123	18.7794	11.815	12.2697	14.1511	12.8367	9.84991	14.2086	9.93956	15.5772	12.2082	12.3586	11.9894	18.2429	11.4872	13.7106	13.571	15.2885	14.3267	15.158	14.5577	15.4791	14.188	19.225	16.1178	14.9903	19.4865	10.612	19.6953	13.6775	13.7876	13.7598	12.9376	10.2229	12.7748
Liver 7.1	11.7211	14.5177	12.7472	11.6443	12.6028	9.80024	7.45034	7.61041	6.04261	16.5005	13.0289	10.3235	14.035	14.9399	10.8169	17.6115	12.2161	12.7496	14.6541	13.9477	10.4956	13.3202	10.5711	15.4142	12.6232	12.442	12.3063	17.0426	10.1428	11.8639	14.1307	14.0608	15.1254	16.2878	13.1923	15.6512	14.9173	19.9114	17.0777	14.6122	18.0326	11.796	20.0345	14.6538	13.2489	13.7314	13.8151	11.3879	13.3383
Liver 7.2	10.9795	13.4756	11.7652	10.5221	11.6501	8.83675	6.59144	6.63576	4.93984	15.4708	12.213	9.41292	13.2818	13.9308	10.0328	16.8983	11.3023	12.0722	13.8	12.6686	9.75369	12.5762	9.66302	14.4454	11.7538	11.5739	11.2283	16.484	9.38641	11.1545	13.495	13.0653	14.234	14.9254	12.3918	14.559	14.2341	17.8167		13.665	17.5711	11.0145	18.5644	13.6223	12.1303	13.1404	12.6641	10.4042	12.4496
Liver 8.1	10.5192	13.8657	11.473	9.54441	11.1384	7.85771	7.28783	6.26653	4.54146	13.3787	11.4519	8.59583	12.7318	13.5972	10.6204	15.4958	11.3745	12.2206	13.4721	12.5101	9.3146	12.19	9.72726	14.3085	11.1428	12.4434	10.5071	16.9961	9.53587	11.9612	12.9659	13.5748	13.7106	13.9995	14.525	14.0132	14.241	19.1392	15.466	12.8939	19.8323	10.3273	17.6549	12.9483	11.7266	13.5427	11.9138	9.91487	11.9752
Liver 8.2	11.7472	15.3815	12.4337	10.5603	12.1041	8.68273	8.13773	7.42008	5.4079	14.5163	12.3948	9.5835	13.752	14.6857	11.5696	16.2223	12.2333	13.1752	14.5879	13.6347	10.2378	13.0673	10.9273	15.333	12.194	13.6196	11.453	18.0243	10.3156	13.1622	13.8207	14.101	14.9153	15.3292	15.7768	14.9303	15.3937	19.6054	16.4476	14.0731	19.6612	11.4908	18.8262	13.9864	12.9984	14.299	13.1329	10.8328	13.2828
Liver 9.1	10.6887	12.7707	11.638	9.41374	10.7713	7.82589	5.58217	6.88744	4.86023	15.2555	12.967	9.60395	11.8529	13.9513	9.55902	17.3409	12.1757	12.0535	13.4072	12.0677	9.11581	13.4997	10.0202	14.3828	11.7672	10.9424	12.4282	17.5329	11.927	12.2437	13.161		14.4025	14.6944	14.5867	15.2991	13.9878	17.5003	15.3016	13.4049	18.4728	10.0655	17.9855	13.1381	12.4758	13.082	12.0852	9.66999	12.7835
Liver 9.2	10.8838	12.9987	12.0198	9.24702	11.146	8.22675	5.54686	7.29803	4.94738	15.4182	12.8648	9.61764	11.9522	14.1676	9.81044	17.8519	12.0734	12.3027	13.9952	12.3756	9.78277	14.1975	10.6907	14.7419	12.098	12.0111	12.5525	17.2913	12.0446	13.0938	13.326	15.194	15.0391	14.9373	14.9307	15.3389	14.2052	17.8782	15.5917	13.5869	18.0716	10.4483	18.0904	13.7464	12.9936	13.0533	12.582	10.1571	13.581
Liver 10.1	11.69	12.6078	12.8258	10.0797	11.184	8.87177	6.00588	7.72547	4.86305	15.7924	13.9879	10.9212	12.3726	13.4341	9.68203	16.8895	11.9654	13.1951	14.707	12.3756	9.96788	14.0256	9.86621	15.4123	12.1227	11.8608	12.1084	19.4478	11.1263	13.0395	13.6251	16.2816	14.2836	15.4079	13.6018	15.5021	13.9908	19.1177	16.5338	14.2362	20.4733	10.3052	19.0161	13.3694	13.2152	13.5927	12.9074	10.2814	12.7266
Liver 10.2	11.5226	12.4695	12.7432	9.87115	11.1803	8.87105	5.8097	7.56787	4.58015	15.8748	14.4227	10.6223	12.4404	13.163	9.59768		12.1428	12.9678	14.4886	12.5029	9.99473	14.0965	9.75964	15.3894	12.1982	11.8718	11.6411	17.7801	10.9519	13.0751	13.5485	15.7537	14.2802	15.2653	13.4981	15.6062	14.0692	20.1932	16.5117	14.3889	19.8463	10.5225	18.8908	13.483	13.1044	13.4626	12.883	10.0844	12.98
Liver 11.1	11.34	13.0844	11.5183	10.2643	11.3581	8.53146	5.99805	7.71561	4.87498	16.2269	13.3025	9.41278	13.2376	14.2841	10.0092	17.0202	12.5268	12.7818	14.0889	12.6346	10.1429	14.4403	10.8715	15.2086	12.4812	12.0954	12.352	18.9123	11.2034	12.5295	13.7616	15.6247	14.6271	14.6578	13.8236	15.8727	13.8011	18.7574	16.4086	13.9455		10.5681	18.7813	13.4725	13.467	13.0425	12.7381	10.8549	12.7173
Liver 11.2	13.1622	14.7222	12.3403	11.2384	12.9273	9.71976	7.12704		5.44426	16.8511	14.065	10.0515		15.8632	11.5296	16.9839	13.9563		15.4364	13.4502	11.6344	15.6737	11.9535	16.3076	13.622		13.1973	17.9278	12.1029	13.6859		16.3907	16.0968	16.0219		17.0982		19.519		14.7923	20.7462	12.2973	20.1228	14.8071	14.5641		14.3295	12.1089	13.6789
Liver 13.1	11.4474	13.605	12.3765	10.4133	11.3448	8.60987	6.35251	7.82671	4.84811	16.1196	14.1813	11.6527	14.9392	14.9708	10.6727	17.985	10.9025	12.1323	14.0728	12.8747	10.0841	13.5985	9.3283	14.9866	12.2575	10.9784	12.5329	19.4723	9.30937	13.2795	13.2799	15.7556	13.9532	14.5541	12.3103	15.035	12.7186	19.4699	14.0981	14.6241	18.4063	10.2563	20.2906	13.3037	13.0216	11.9608	12.5684	10.9704	12.4799
Liver 13.2	12.6019	15.0114	12.7998	11.6736	12.1557	9.3151	7.25603	8.42912	5.33169	16.9809	14.4033	12.2105	15.9287	15.8773	11.5439	19.1176	11.3118	13.2881	14.862	13.4345	10.776	13.73	10.0206	15.6846	12.7615		12.6057	20.1512	9.86858	13.9504	14.1097	14.9626	14.8417	15.5059	13.1359	15.5637	13.9077	19.5075	15.1624	15.2105	20.5653	11.5078	21.0542	14.0561	13.7444	13.4717	13.2284	11.5676	12.7209
Liver 14.1	11.9087	14.1113	11.8836	10.3389	11.3806	8.54263	5.84508	7.52676	4.70456	15.5522	13.631	10.0326	14.8187	14.8931	10.412	15.7542	10.3499	12.4621	13.949	13.0502	10.7985	14.9478	9.32248	15.078	12.5261	10.3268	13.0515	18.7237	9.53396	13.3077	13.3518	15.8297	13.5108	14.6775	11.9543	15.5943	12.659	17.743	14.7974	13.7463	19.3006	10.2511	19.3841	13.2218	12.9863	12.1602	12.7681	11.0301	12.4222
Liver 14.2	11.9003	14.2856	12.0132	10.5265	11.3207	8.73483	6.08437	7.56496	4.74291	15.7226	13.5162	9.96282	14.9506	15.3262	10.6817	16.0949	10.3266	12.6161	14.025	13.0836	10.8566	13.816	9.49329	15.6093	12.5983	10.2406	12.7579	17.4568	9.44839	13.4561	13.053	14.8153	13.7524	14.5679	11.7748	15.4508	12.7465	17.7459	14.891	13.697	17.7716	10.5603	19.5674	13.3853	13.2039	12.399	12.7801	11.1268	12.4771
Liver 15.1	11.4937	13.1796	11.5868	10.0637	11.3815	8.25468	6.08191	7.55811	4.81939	16.4236	14.1642	12.1285	14.2049	13.517	10.1855		10.8344	12.2231	14.2284	13.1162	11.0875	13.7257	10.6632	14.888	12.4743	10.0459	12.4956	18.4932	9.93892	12.9868	12.8657	16.0723	13.045	14.777	11.8745	15.8143	13.4403	17.2854	14.8631	14.0761	18.3495	10.3255	20.1625	13.3364	12.8815	12.0461	12.928	11.3515	12.3084
Liver 15.2	12.0395	13.2981	11.5984	10.3337	11.5263	8.44513	5.90923	8.09564	4.71435	16.7062	13.9902	12.2339	14.711	13.4563	10.4461	18.3423	11.1156	12.9756	14.8328	12.8406	11.2788	13.9263	10.7655	15.0428	12.6303	10.864	12.9319	17.9627	9.87095	13.1147	13.1655	15.8477	13.2962	14.7584	12.2236	15.9326	13.6298	18.3364	15.1023		18.0076	10.8119	19.2481	13.8414	13.1116	12.8273	13.008	11.5048	12.9456
Liver 16.1	11.1552	13.5636	12.1387	10.1596	11.1978	7.62866	5.66848	7.10024	4.48984	15.3761	14.5682	12.4999	13.5826	13.9128	10.3313	17.631	9.47884	12.2706	13.6335	13.0303	10.3674	13.8123	9.80334	14.5528	12.1707	10.206	12.1435	18.1413	9.02881	12.4102	12.7686	15.8065	13.537	14.4486	10.5786	15.3135	12.4139	17.4382	15.5214	14.6516	20.7721	10.1111	19.6528	13.203	12.6837	11.7457	12.3586	11.0205	12.6503
Liver 16.2	11.2145	13.528	12.1263	10.3764	11.3029	7.62426	5.72081	7.19925	4.51808	15.795	14.5105	12.4741	13.884	14.2832	10.4986	18.1782	9.84419	12.9188	13.9458	13.1368	10.506	13.8467	10.0309	14.6086	12.1724	10.4497	12.0103		9.41092	12.325	12.9114	15.9977	13.792	14.5826	10.8276	15.5839	12.5228	17.7647	15.5936	14.8388	18.0315	10.2109	18.7957	13.3602	12.8303	12.8934	12.4253	11.1984	12.6674
Liver 17.1	11.2486	14.3819	12.3761	10.4068	11.6717	8.58228	6.76551	7.66904	4.9786	16.415	14.2285	11.5971	14.7271	14.1275	11.1726	17.0514	10.6655	12.2809	13.7625	13.6132	11.0394	13.4025	10.6874	14.92	12.2514	10.7009	12.4221	20.5689	9.49508	14.1214	13.5389	15.7176	14.0169	15.0303	11.5955	15.3182	12.485	18.1576	14.9729	14.6662	18.7178	10.589	19.2872	13.2189	13.1337	12.2857	12.7463	11.3451	12.5743
Liver 17.2	12.0359	14.6312	12.6897	11.0379	11.9221	8.64461	6.87636	8.31567	5.97826	16.7776	14.6354	11.7431	15.395	14.6547	11.4227	17.237	11.0753	12.7022	14.2837	13.5204	11.5037		10.9184	15.4735	12.5782	10.6023	13.6065		10.1734	14.8753	13.7569		13.9951	15.4423	12.3228	15.8155	12.8844	19.4078	15.3682	14.8929	18.3353	11.1071	19.7639	13.6308	14.086	13.2031	12.8267	11.6907	12.8523
Liver 18.1	11.2826	13.2563	12.6667	9.95648	11.3384	7.98542	5.95364	6.76631	4.69015	15.8249	14.5564	10.2789	13.8372	14.5569	9.87891	17.3349	9.89348	11.4134	13.5322	12.8608	10.2025	13.5967	8.99714	14.8377	11.9653	9.95125	12.644	18.1347	8.92855	12.8076	12.3546	14.7662	13.0316	14.5099	11.124	14.801	12.733	17.938	14.0094	13.8777	18.9444	10.1181	19.3963	12.7711	12.5969	11.0852	12.6965	10.6031	11.9333
Liver 18.2	11.3985	13.2755	12.7296	10.2716	10.9979	7.8298	5.87811	6.94418	4.85213	15.9222	14.5186	10.4351	14.2006		10.2094	17.4723	10.2673	12.3001	13.9986	13.0754	10.1212	13.8796	9.05759	15.0485	12.3938	10.4497	12.7693	19.4908	9.49749	12.9437	12.6412	15.1442	13.5223	14.611	11.4021	15.0225	12.8309	19.1507	14.1639	13.8816	19.7955	10.1279	20.3485	12.6982	12.8793	12.2216	12.8285	10.81	11.986
Liver 19.1	10.3712	13.2267	10.0375	8.20939	10.6631	7.28389	6.15843	6.25912	4.50168	13.8958	11.8332	8.32842	13.9781	13.3284	9.7712	15.2714	8.98145	11.282	12.9971	12.3656	10.0489	13.1833	8.96422	13.5556	11.2334	10.032	10.7956	17.2223	8.95214	11.2356	12.0087	13.6707	12.9475	14.3205	9.35344	14.4944	11.3892		14.8207	12.8432	17.2801	9.33386	17.4642	12.7482	12.0471	10.9457	11.5949	10.5162	12.4267
Liver 19.2	11.3141	14.0833	10.7845	9.18945	11.4469	8.32622	6.97818	7.0125	5.22129	14.6588	12.5982	9.0639	15.1517	13.6208	10.7524	16.0814	10.0328	12.7846	13.8909	13.231	11.0006	14.2138	9.78761	14.703	12.0041	10.5381	11.5003	18.0383	9.59372	12.0507	13.2857	14.75	14.0491	15.3607	10.299	15.4015	12.6317	18.1317	15.7658	13.6389	18.3965	10.2428	18.5779	13.4799	12.8658	13.0105	12.4229	11.4747	13.126
Liver 20.1	10.9832	12.9957	12.2894	10.071	10.9643	7.86193	5.55651	6.7265	4.64204	15.0092	14.1228	11.3773	13.7902		9.93082		9.32194	11.8215	13.8506	12.6358	10.6849	13.7274	9.54587	14.8564	12.2383	10.4231	12.4121	18.9427	8.49945	10.9027	12.6059	15.8602	13.0968	15.3087	9.97796	14.9169	11.7067	17.5161	15.3993	14.0397	18.5398	9.72015	18.6252	13.2305	12.9113	11.0457	12.2043	10.1968	12.6188
Liver 20.2	11.304	13.2635	12.5703	10.5989	11.5048	8.06879	5.87255	7.40889	4.73003	15.1687	14.8095	11.652	14.6361	15.2597	10.4941	16.3121	9.71155	12.7116	14.3168	13.0348	11.0555	14.0911	9.78929	15.1874	12.3289	11.8859	12.6156		8.99729	11.1404	13.403	15.8942	13.7753	15.4308	10.4031	16.0424	12.2693	17.6625	15.8552		18.3604	10.008	18.8023	13.4397	12.9156	12.3231	12.8138	10.7848	12.4589
Liver 21.1	11.3949	14.1491	11.4844	10.0125	11.3661	8.45113	6.40551	7.27761	5.15726	14.6261	13.8088	9.76218	13.2129	14.6485	10.3852	16.4936	10.8028	12.2632	13.9393	12.9538	10.7599	13.2605	9.96596	14.4326	12.1644	10.2764	12.1175	17.6881	9.48869	13.2576	13.2114	15.0126	13.5332	14.4013	12.691	15.0125	13.2307	17.209	14.9761	13.2709	18.9969	9.94041	18.3316	13.4197	12.4453	11.8962	12.2462	11.1836	12.939
Liver 21.2	11.3538	13.7838	11.2138	10.0022	11.2087	8.12778	6.07967	6.99536	5.39594	14.6656	13.5364	9.31157	13.1093	14.4822	10.1355	16.1683	10.6489	12.5161	13.7961	13.1154	10.4311	14.4127	9.59739	14.5817	12.0433	10.3053	12.692	17.9029	9.49424	13.0606	12.8998	15.9153	13.4959	14.1384	12.6887	14.8583	13.0073	17.5274	14.4127	12.7251	17.8896	9.81587	18.2994	13.274	12.1598	12.6434	11.9738	10.9454	12.5233
Liver 22.1	11.3649	13.6235	12.484	10.4582	11.5104	8.28426	6.40407	7.24239	5.058	15.627	14.6589	10.8179	13.8786	13.8464	10.5341	17.4928	10.2833	12.0159	13.908	13.1398	11.0905	13.6217	10.399	14.498	12.157	10.0737	12.7945	20.4017	9.43376	12.0787	12.5812	15.058	12.9001	15.5876	10.9531	15.7208	12.9152	17.7528	15.1257	13.6599	17.6156	10.2363	19.6902	13.1789	12.4709	11.816	12.7442	11.5612	12.6034
Liver 22.2	11.3274	13.391	12.3459	10.5099	11.2551	7.80063	5.90394	7.30165	4.97965	15.0766	14.8157	10.859	13.9657	14.1308	10.5807	17.8924	10.5363	12.5902	14.1601	12.8758	10.9851	14.0351	10.4228	14.5371	12.1356	10.3226	13.0628		9.57142	12.1476	12.7389	15.3838	13.0253	15.2379	11.1693	15.8813	12.6094	17.4336	15.3573	13.6206	17.4845	9.90673	19.4537	13.0219	12.7106	12.3666	12.9532	11.4409	12.5764
Liver 23.1	10.9892	12.7468	11.4157	9.81101	11.067	7.89101	5.71014	6.82714	4.42748	15.2913	12.9408	12.4585	13.2396	14.3803	10.0657		10.508	11.8056	14.0358	12.8228	10.3602	12.9329	8.51275	14.6334	12.0689	9.42097	11.847	19.4419	8.17348	12.3793	12.4454	14.4955	12.7894	14.7793	11.2154	15.0432	12.5151	16.6199	14.5628	14.3734	17.9391	9.63026	19.0587	13.1412	12.3485	11.5116	12.6625	10.5156	11.6427
Liver 23.2	11.7008	13.5835	11.9675	10.9119	11.9902	8.59549	6.6564	7.66687	5.13811	16.0684	13.8491	13.3876	14.253	15.191	11.0374		11.12	12.8729	14.8609	13.4812	11.1063	13.8498	9.24467	15.3511	12.6583	10.0873	12.8416	18.947	8.757	12.9548	13.2464	15.4063	13.6335	15.8024	11.9908	15.6235	13.5497	17.1683	15.3983	14.9081		10.3638		13.8069	12.5348	13.126	13.4717	11.5621	12.4203
Liver 24.1	11.4952	13.0194	11.5411	10.0208	11.6254	8.3221	6.11722	7.16393	4.53478	17.8287	13.3609	9.94255	14.6238	13.6438	10.4589	16.1597	11.1267	12.5116	13.8123	13.0767	10.9913	13.2959	9.23615	15.3946	12.6064	9.74863	12.3142	19.7389	9.47844	13.3454	12.8605	15.649	13.7774	14.5631	11.6719	15.3968	13.5149	17.3239	15.0381	14.0411	20.0651	10.827		13.2787	13.5992	12.0224	12.6006	11.2406	12.8547
Liver 24.2	11.8134	13.3602	11.6435	10.3472	11.5417	8.59022	6.29055	7.51621	4.74923	17.5451	13.4951	10.2776	14.9934	13.9321	10.9877	16.6511	11.2478	13.0533	14.3359	13.4489	11.153	13.5719	9.44424	15.2922	12.3884	10.2929	12.505	18.7973	10.0698	13.4438	13.1128	15.5649	13.938	14.9684	11.908	15.6067	13.7217	18.0959	15.3811	14.04	22.3528	10.8403	20.6356	13.4405	13.4708	13.0204	12.8067	11.4885	12.8649
[truncated: 22 more columns]

## Sheet: qPCR raw data Liver extra genes
sample	ACTB	TBP	YWHAZ	FMO3	mTOR	GCGR	NR1H4	HP	# cDNA replicate	#group	#sex
Liver 1.1	22.67	29.1	25.98	23.87	27.51	26.5	26.53	25.2	1	2	1
Liver 1.2	22.52	29.18	25.89	24.01	27.44	26.02	26.14	24.98	1	2	1
Liver 2.1	22.71	29.57	25.72	24.35	27.32	26.89	26.32	26.1	2	2	1
Liver 2.2	23.17	29.26	26.74	24.35	27.91	26.49	26.13	26.54	2	2	1
Liver 3.1	21.89	29.61	25.33	24.83	27.11	26.64	26.6	24.93	3	2	1
Liver 3.2	22.31	28.98	26.31	24.44	28.14	26.52	26.48	25.7	3	2	1
Liver 4.1	22.14	30.29	26.53	24.77	26.89	26.73	26.99	25.7	4	2	1
Liver 4.2	21.75	29.71	26.92	24.57	27.14	26.73	26.99	26.01	4	2	1
Liver 5.1	22.37	28.97	25.46	24.48	27.39	26.55	26.7	25.64	5	2	1
Liver 5.2	22.47	29.13	26.18	24.65	27.59	26.7	26.21	26.29	5	2	1
Liver 6.1	22.24	29.36	26.39	24.45	27.19	26.49	26.84	25.55	6	2	1
Liver 6.2	22.73	29.72	27.12	24.77	27.79	26.65	27.22	25.9	6	2	2
Liver 7.1	22.15	29.24	25.62	24.01	27.52	26.47	26.32	25.57	7	2	2
Liver 7.2	22.52	28.49	26.01	24.31	27.75	26.8	26.36	25.74	7	2	2
Liver 8.1	22.05	29.16	25.83	24.19	27.51	26.49	25.9	24.13	8	2	2
Liver 8.2	22.03	29.41	27.39	24.28	27.74	26.86	26.28	24.52	8	2	2
Liver 9.1	21.36	28.72	26.19	24.4	27.41	26.22	26.4	25.52	9	2	2
Liver 9. 2	21.45	29.15	26.19	24.62	27.11	26.25	26.76	25.49	9	2	2
Liver 10.1	21.96	28.83	25.57	24.5	27.12	26.34	26.36	25.42	10	2	2
Liver 10.2	21.88	28.77	25.74	24.38	26.77	25.58	26.69	25.97	10	2	2
Liver 11.1	22.12	29.04	26.09	24.56	27.61	26.78	26.57	25.97	11	2	2
Liver 11.2	22.3	28.86	26.2	24.75	27.32	25.79	26.65	26.66	11	2	1
Liver 13.1	22.04	29.3	26.44	23.86	28.15	26.38	26.28	25.64	12	1	1
Liver 13.2	22.82	29.23	26.44	24.44	28.1	27.21	27.12	25.15	12	1	1
Liver 14.1	22.52	28.73	26	24.38	27.96	26.73	26.46	25.29	13	1	1
Liver 14.2	22.63	28.55	26.82	24.51	27.79	26.37	26.7	25.23	13	1	1
Liver 15.1	22.24	29.55	26.07	24.36	27.56	25.78	26.16	25.61	14	1	1
Liver 15.2	22.33	28.92	26.26	24.49	27.61	26.34	26.27	25.99	14	1	1
Liver 16.1	22.12	28.99	25.9	24.67	27.51	26.09	25.78	24.8	15	1	1
Liver 16.2	22.91	29.23	26.1	24.83	27.29	26.48	26.02	24.94	15	1	1
Liver 17.1	22.91	29.27	25.95	24.68	27.28	26.34	26.35	24.68	16	1	1
Liver 17.2	22.98	29.19	26.6	24.96	27.71	27.01	26.72	24.91	16	1	1
Liver 18.1	23.06	29.32	26.55	24.86	27.68	26.64	26.98	25.45	17	1	1
Liver 18.2	23.31	28.91	26.62	24.44	27.46	26.2	26.67	25.77	17	1	2
Liver 19.1	21.3	28.55	25.22	23.99	27.46	26.95	26.52	25.09	18	1	2
Liver 19.2	21.64	29.3	25.58	24.05	27.5	26.44	26.3	24.94	18	1	2
Liver 20.1	22.52	29.03	26.01	24.45	27.67	26.32	26.44	25.22	19	1	2
Liver 20.2	22.98	28.9	26.7	24.2	27.92	25.81	26.17	25.32	19	1	2
Liver 21.1	21.75	28.58	25.22	24.59	27.11	25.98	26.2	24.87	20	1	2
Liver 21.2	22.3	28.83	25.22	24.86	27.11	26.11	26.77	24.87	20	1	2
Liver 22.1	22.88	28.38	25.39	24.67	27.62	26.94	26.01	24.92	21	1	2
Liver 22.2	22.85	28.44	25.87	23.89	27.31	26.16	25.92	25.66	21	1	2
Liver 23.1	22.44	28.97	26.7	24.55	27.3	26.72	26.46	25.26	22	1	2
Liver 23.2	22.72	28.74	26.32	24.46	27.27	27.07	26.73	25.45	22	1	2
Liver 24.1	22.88	29.61	26.64	24.76	27.93	27.31	26.59	25.57	23	1	2
Liver 24.2	22.56	29.33	26.58	24.5	27.99	27.13	26.59	25.18	23	1	2

## Sheet: qPCR raw data Omentum
	ACACA	ACTA2	ACTB	ADIPOQ	ADIPOR1	AGT	APOA1	BCL2	CASP1	CCL2	CD36	COL1A1	CPT1A	CTGF	DGAT2	FABP4	FDFT1	GCG	GHR	GRB10	IDE	IGF1	IGFBP2	IL6	INSIG1	INSIG2	INSR	IRS2	JAG1	KLB	LEP	LPIN1	LPL	MBOAT7	MMP2	MTTP	NLRP3	NR3C1	PPARA	PPARG1	PPARG2	RBP4	RORA	RPL4	SCAP	SCARB1.v1	SCD	SOD1	SOD2
Omentum 1.1	10.5361	9.2161	8.23073	6.30867	11.1422	8.57698	11.0333	12.2329	13.3099	11.5959	8.71078	7.2082	14.1067	12.2238	7.93412	4.54453	13.7591	18.7288	10.2131	11.5025	13.9137	16.1705	16.8295	17.5716	12.3929	13.3524	14.5645	11.3826	10.4632	9.43662	11.1323	13.6899	7.92447	12.4667	10.4116		15.9827	10.9348	13.4259	12.3124	11.1102	8.96276	14.5394	10.4469	12.1275	13.1251	6.63292	8.49191	10.8465
Omentum 1.2	10.4613	8.99389	8.11644	6.16926	11.0285	8.38088	10.9301	12.0975	12.8326	11.6224	9.14203	7.03256	13.8124	12.1017	7.89752	4.36663	13.626	18.2421	10.0948	11.4232	13.6387	16.2696	16.9607	18.247	12.4979	12.939	14.2886	11.288	10.146	9.25149	10.979	13.6733	7.5698	12.42	10.1948	26.3224	15.9238	10.6296	13.3293	12.3828	10.9111	8.87297	14.2558	9.69773	11.9695	12.73	6.38093	8.46402	10.803
Omentum 2.1	11.0459	9.80894	7.25874	6.59315	10.6129	8.52139	10.3619	12.0551	12.0377	10.5005	9.32211	4.55787	13.0597	10.3742	7.67316	4.65033	13.7193	20.0988	10.1373	10.9419	13.1259	10.2858	15.3979	18.377	12.16	12.1717	14.0077	11.7326	9.99997	9.78211	11.4095	13.8748	7.63495	12.0382	7.78039	22.5277	14.5787	9.59453	13.5274	12.7917	11.3443	9.29017	13.2834	9.52878	11.7711	12.5603	6.71578	8.17713	10.7868
Omentum 2.2	11.1594	9.73008	7.53645	6.7002	10.7535	8.55229	10.3575	12.2296	12.1428	10.8208	8.5421	4.89829	13.0865	10.5019	7.87286	4.8901	13.4602	20.053	10.2877	10.9938	13.3399	10.4464	15.9765	17.7438	12.196	12.4568	14.2181	11.7461	10.1793	9.9461	11.591	14.1372	7.81667	12.0386	7.89121	21.2276	14.5377	9.83724	13.6277	12.9732	11.336	9.53416	13.4048	10.1812	11.8335	12.7342	6.97507	8.27594	10.8496
Omentum 3.1	9.1786	7.42894	7.09646	6.19267	10.5997	8.38486	10.2178	11.8944	13.0777	10.3507	8.01656	6.11055	13.751	9.85699	7.06503	4.36818	12.9071	20.1065	10.1223	11.4127	12.8993	10.5565	15.9319	15.721	10.8664	12.1774	14.3726	11.5952	10.1128	9.06764	10.2773	13.4859	6.90775	11.8039	8.75734	23.1455	15.3414	9.93469	13.0217	12.4875	10.7273	9.08983	13.4313	8.98722	11.6459	11.8562	5.05926	7.86858	10.1767
Omentum 3.2	8.71648	7.18761	6.92193	5.97006	10.1504	7.76827	9.92125	11.7661	12.4868	10.1865	8.07133	5.98561	13.5395	9.77237	6.98	4.02233	12.9242	19.1752	9.71112	11.2741	12.8502	10.4113	15.6692	15.7542	10.6388	11.9608	13.9556	11.2486	9.97817	8.93784	10.1405	13.2174	6.59773	11.6892	8.48561	23.7224	14.8595	9.81304	12.749	12.3602	10.629	8.97165	13.2948	9.39296	11.3095	11.9617	4.87877	7.61145	9.9064
Omentum 4.1	8.57185	8.85614	6.66866	5.92675	9.6329	8.18897	9.67028	11.1365	12.3687	10.5876	7.01838	6.27004	13.757	10.0465	6.06495	3.6533	12.4877	18.1946	9.28379	11.3208	12.4553	15.3891	16.2572	17.5794	11.3469	11.7314	13.7465	10.7151	9.58829	8.13911	8.65388	13.1761	6.00222	10.6893	8.78543	20.1846	14.4333	9.67056	11.5715	11.9767	9.88767	8.66546	13.3102	9.2979	10.932	11.4319	4.09939	7.2117	9.47959
Omentum 4.2	8.73056	8.97672	7.51399	6.07714	9.73424	8.23985	10.0073	11.2515	12.4624	10.5949	8.42686	6.33446	13.8518	9.98716	6.17533	3.75826	12.392	18.1744	9.41564	11.386	12.3885	16.4489	16.4122	17.2949	11.3283	11.9814	13.9689	10.5936	9.83097	8.24892	8.92346	13.3566	6.65516	10.7562	8.98772	19.9856	14.7337	9.72601	11.945	11.952	10.2232	8.82482	14.0957	11.647	10.946	12.9655	5.18457	7.28749	9.5065
Omentum 5.1	9.03652	9.00637	7.10299	6.23139	10.2826	8.84333	9.31921	11.6225	12.6119	10.8178	7.80099	6.35282	13.9682	9.93155	7.24505	3.95272	13.1777	17.497	9.55052	11.4411	12.9322	10.4794	16.0323	16.9449	11.3967	12.2355	14.1048	11.2052	9.96816	8.84858	8.94736	13.2006	6.84066	11.2036	9.1286	21.285	15.3953	9.87459	12.3688	12.247	10.2856	9.37461	13.4972	9.74183	11.3148	12.3679	4.75334	7.55474	9.88228
Omentum 5.2	8.72767	8.93902	7.35243	6.18617	10.1765	8.5715	9.15661	11.6069	12.6268	10.7857	7.45545	6.10766	13.8408	9.86935	7.28395	3.83408	13.0932	17.4259	9.5769	11.3593	12.6453	10.4919	16.2288	17.0327	11.5867	12.024	13.9561	11.0206	9.76674	8.70105	8.84617	13.0703	6.50274	11.2204	8.94114	20.0924	14.9525	9.70028	12.3268	12.0535	10.1463	9.42232	13.1728	9.42902	11.1949	12.1306	4.5809	7.47786	9.88408
Omentum 6.1	9.07998	10.6854	7.69235	6.34048	10.5076	8.19069	9.7923	11.7671	13.4708	11.4605	9.40379	6.79	14.5979	10.4291	7.17874	4.30205	13.772	19.1596	9.94265	11.8957	13.1373	15.8638	16.6753	17.9463	11.5018	12.3746	13.8726	11.5635	10.2086	8.94341	9.03698	13.6859	6.90032	11.4117	9.4458	17.6685	15.9609	10.2071	12.456	12.7659	10.5005	8.99152	13.7568	10.2338	11.7544	12.7724	5.02563	8.07641	9.93463
Omentum 6.2	9.16143	10.7133	7.85671	6.53672	10.4898	8.22725	9.85515	11.7272	13.3864	11.4647	8.48183	6.75774	14.8142	10.4462	7.289	4.38652	13.6942		9.99019	11.9341	13.231	15.9109	16.4513	17.8384	11.6695	12.7089	14.0868	11.6424	10.1676	9.02372	9.19677	13.7184	6.97516	11.639	9.3939	18.416	15.7455	10.0943	12.4929	12.8883	10.5952	9.0943	13.8206	10.5273	11.8006	12.9295	4.92588	8.26055	9.90363
Omentum 7.1	9.17356	6.92506	7.16302	6.20162	10.4408	8.36862	8.60303	11.4512	12.3844	10.0684	8.68531		13.6336	10.8012	7.2125	4.06204	13.0144	17.667	9.71405	11.3019	13.2466	10.7887	16.1233	17.0274	11.8495	12.3248	13.991	11.8627	9.8438	8.94459	11.003	13.8043	6.84262	11.6084	9.09678	20.7078	15.1078	9.86554	12.8041	12.1159	10.2258	9.68291	13.4518	9.47641	11.5763	12.4275	5.5996	7.74373	11.0326
Omentum 7.2	9.17274	6.92782	7.24447	6.29018	10.3685	8.34648	8.52687	11.3252	12.5004	9.99862	8.14436	5.81677	13.4487	10.6561	7.26159	4.10468	13.2099	18.961	9.71346	11.2373	12.958	10.849	16.2818	17.1456	11.7891	12.2134	14.109	11.6633	9.62842	8.83935	10.6658	13.7141	6.74845	11.4779	9.14213	21.1416	15.0819	9.757	12.6808	12.129	10.2098	9.65691	13.2644	9.44617	11.2934	12.3856	5.48622	7.80346	11.0582
Omentum 8.1	10.0543	8.57513	7.43949	6.10721	10.5596	8.78281	7.66058	11.683	11.9615	10.1381	7.91949	7.0761	13.4525	10.8972	8.55438	4.05858	12.8478	17.8417	9.8598	11.4392	13.34	11.1238	15.6667	16.5198	12.2059	12.792	14.1406	11.2284	9.84702	9.17809	9.71401	12.9609	7.61927	11.8768	9.65697		15.1336	10.2333	13.264	12.1735	10.5115	9.27097	14.1713	9.93308	11.503	12.7646	7.45257	8.45559	10.5888
Omentum 8.2	10.0097	8.5626	7.99271	6.16379	10.5723	8.62027	7.82485	11.6537	11.9426	10.2188	9.07797	6.99568	13.2821	10.8118	8.47582	4.03933	12.8465	17.7559	9.76409	11.4268	13.4031	11.0661	15.7171	16.2619	12.226	12.6215	13.9632	11.0565	9.99942	9.15245	9.82962	12.966	8.02333	11.8011	9.71806	21.2954	14.9968	10.4119	13.2125	12.1069	10.6449	9.27664	14.5783	11.5755	11.4518	13.9143	8.24021	8.40964	10.5145
Omentum 9.1	10.055	7.81239	7.25976	6.05284	10.9297	8.50583	9.85974	12.2137	12.5002	10.5457	7.82967	6.15932	14.0948	10.895	7.51766	4.75264	13.5994	19.3304	10.1448	11.3354	13.2692	10.7098	15.3121	17.2928	11.4433	12.4748	14.3597	11.4114	10.3292	9.13629	10.7051	13.5701	7.16748	12.1428	9.03982	22.7594	14.883	9.96425	13.0787	12.84	10.7798	8.50324	13.9202	9.56091	11.5347	13.0434	5.88133	8.2915	10.5625
Omentum 9.2	9.98116	7.9338	7.5706	6.15723	10.8915	8.54398	9.89812	12.375	12.5202	10.7054	8.84246	6.22795	14.158	10.7716	7.72513	4.77509	13.9335	20.465	10.1473	11.4981	13.1869	10.7617	15.6488	17.4016	11.8866	12.5226	14.5193	11.6158	10.2725	9.18879	10.8992	13.7324	7.3966	12.3345	9.17453	21.4667	14.6058	10.1336	13.4157	12.9634	10.9205	8.72711	13.936	9.3083	11.6373	12.8667	5.88844	8.2944	10.8184
Omentum 10.1	9.0738	9.30938	7.26807	6.13941	10.3389	9.2343	9.66566	11.534	12.6214	10.7895	7.46847	6.13174	14.1864	9.68369	6.67713	4.13282	13.1442	17.6397	9.86863	11.5065	12.9701	15.5928	16.1489	16.4656	11.7774	12.0397	13.9969	11.2674	9.92971	8.57596	9.10387	13.9773	6.4685	11.3849	8.95002	22.5046	14.798	9.83891	12.3452	12.1422	10.2881	9.18185	13.0819	8.8023	11.3103	11.7819	4.53151	7.65501	10.3794
Omentum 10.2	9.10158	9.44363	7.20438	6.3058	10.409	9.33959	9.78116	11.6311	12.4528	10.8915	7.34422	6.25696	14.2906	9.85335	6.95778	4.26387	12.8979	17.9864	9.8817	11.4765	12.8974	15.3832	16.3574	16.7999	11.7049	12.0874	14.2513	11.3523	10.0691	8.72609	9.30968	13.7597	6.36884	11.3958	9.15726	21.6473	14.701	9.89707	12.3773	12.2457	10.3894	9.26998	13.4649	9.05675	11.3828	12.0129	4.7275	7.76581	10.6884
Omentum 11.1	9.58912	6.9284	7.25534	6.36028	10.4223	8.69051	8.72196	11.7471	12.9525	10.5836	8.26928	5.66089	13.818	10.0034	6.94028	4.40995	13.3258	19.4419	10.3126	11.5212	13.3838	10.7168	15.6391	17.3541	11.6333	12.2721	14.3494	11.6074	9.68226	9.15293	9.82044	14.2522	6.59237	11.991	9.3864	20.1703	15.9141	10.1422	12.9179	12.5693	10.9258	9.20406	13.9488	9.29086	11.6759	12.0976	5.33004	8.11791	10.7463
Omentum 11.2	9.43841	6.84033	7.2737	6.42987	10.466	8.93378	8.85322	11.8618	13.1013	10.5279	8.18548	5.66936	14.0598	9.88239	7.12764	4.36558	13.3346	19.3021	10.3505	11.3295	13.3567	10.7193	15.8184	17.3621	11.3654	12.3982	14.2865	11.7385	9.62443	9.11327	9.77208	14.1005	6.475	11.7402	9.54054	21.4474	15.7231	10.0317	12.7493	12.6875	10.7723	9.07811	13.6548	8.91511	11.4854	11.8531	5.19126	8.11485	10.5422
Omentum 13.1	9.23096	8.30292	8.01611	5.42974	10.3491	8.48576	9.7638	11.1185	13.9185	11.7763	7.32404	7.39769	13.9952	11.5116	6.4006	4.18276	12.9509	20.0336	9.44723	10.9637	13.2078	16.0554	17.1574	17.6824	10.9724	12.5872	13.9312	11.2494	9.54366	8.51298	15.3859	13.1885	6.57861	12.0592	9.80016	23.6633	16.7952	10.1162	13.0183	11.831	10.3607	8.23418	14.4301	9.17744	11.3013	11.934	5.69647	6.97221	9.43588
Omentum 13.2	9.09209	8.29885	8.27734	5.36247	10.2929	8.28447	9.93644	10.8768	13.6589	11.7165	8.21832	7.31632	13.8118	11.561	6.16574	4.17265	12.7017	20.1668	9.23789	10.8888	13.1918	17.0614	17.6688	16.9897	10.6369	12.6361	13.859	11.0389	9.56639	8.66301	15.5305	13.0241	6.69401	11.8326	9.50225	23.0893	17.3352	10.1167	13.1188	11.7394	10.2896	8.18343	15.1114	10.4019	11.376	12.6331	6.03098	6.75889	9.35171
Omentum 14.1	12.0149	8.59079	7.8952	6.99756	11.26	10.1994	10.8906	12.0457	13.1208	11.3366	9.79231	7.18734	13.8427	10.5924	8.16492	5.41884	14.1717	21.5787	10.7503	11.2989	13.8809	16.2001	16.3465	16.2751	13.976	13.0696	14.3335	11.6796	10.4363	9.87822	16.5176	13.7691	8.06777	12.5898	8.93955	25.2649	15.7443	10.5224	14.9183	12.7753	11.2082	9.77422	13.9797	9.70942	11.8396	13.4837	10.0915	8.25064	10.7617
Omentum 14.2	12.1867	8.69621	8.01396	7.17999	11.2733	10.2821	10.8684	12.2555	13.2211	11.3636	9.40708	7.1778	13.9166	10.8481	8.28541	5.37107	14.2481		11.0209	11.437	13.7855	15.2393	16.5686	16.3963	14.3214	12.9389	14.5445	11.9679	10.5916	10.0293	17.3335	13.7287	7.90846	12.6733	9.03824		15.8012	10.448	14.9709	13.0351	11.3592	9.83544	14.0207	9.14652	11.9243	13.2111	10.063	8.34767	10.9993
Omentum 15.1	11.6003	6.03436	7.40511	6.45831	11.143	10.1327	9.84578	11.7277	12.7791	11.179	8.7914	6.85154	13.6482	11.0613	7.45239	4.92997	13.0115		10.5716	11.3577	13.9785	15.6086	16.3975	18.4951	13.4371	12.6836	14.2212	11.9253	9.80217	9.62531	16.9367	14.385	7.62803	12.8723	9.80429	23.8707	15.4471	10.1486	14.1089	12.6538	11.186	9.05603	13.7777	9.2107	11.8328	12.2914	12.1782	8.10587	10.8832
Omentum 15.2	11.3555	5.69981	7.02683	5.99451	10.6702	9.82198	9.43375	11.5051	12.4127	10.7678	8.57401	6.56679	13.1277	10.9537	7.04536	4.73706	12.6938	23.5051	10.1424	10.9079	13.5954	15.3415	15.9391	17.228	13.1161	12.4742	14.0474	11.6646	9.37604	9.37251	16.3711	13.9409	7.40073	12.4581	9.51912	23.1928	15.34	10.0676	13.9786	12.285	10.8793	8.86901	13.4985	8.84246	11.3402	12.0039	11.7296	7.74298	10.578
Omentum 16.1	11.6328	7.79076	8.10512	6.84515	11.3767	10.7497	7.95733	12.0828	13.3014	11.752	9.20714	6.43484	13.5839	11.329	8.29874	5.25795	13.3861	20.3753	11.062	11.7067	13.9647	11.4778	16.7496	16.7917	13.3399	12.8769	14.4669	12.2826	9.95346	9.91384	16.4119	14.7936	7.86496	12.7943	9.6054		16.2032	10.3909	14.7861	13.0084	11.3041	9.74942	14.4936	9.36504	12.0864	13.1501	8.84241	8.44774	11.1636
Omentum 16.2	11.7527	7.7685	8.11319	6.8134	11.308	10.8924	7.93727	12.0025	13.693	11.7635	9.27707	6.53198	13.7973	11.4088	8.38675	5.09936	13.3096	21.5736	10.9417	11.5233	13.939	11.4379	16.6946	16.9306	13.3054		14.5668	12.2692	9.99585	9.79666	16.5126	14.8698	8.02393	12.8106	9.60679	22.6531		10.4847	14.644	13.1351	11.3694	9.6677	14.4778	9.13844	12.0426	13.0434	8.96346	8.49225	11.2682
Omentum 17.1	12.8834	6.28185	7.31077	7.54058	11.3691	11.3959	8.37549	12.3905	13.3197	11.1136	9.95965	5.55009	13.8031	10.2718	9.42535	5.83516	13.1332	19.2259	11.438	11.1337	13.6285	11.1105	15.7657	18.7602	13.6124	12.7554	14.3904	12.3621	9.89129	10.5772	14.6222	15.5799	8.53761	12.6357	9.27759	21.618	16.022	10.312	14.2645	13.3545	11.7577	9.96306	13.9578	9.20454	11.8035	12.7781	12.4673	9.2517	11.8448
Omentum 17.2	12.6679	6.17357	7.38532	7.5525	11.3734	11.2511	8.40124	12.1781	13.0224	11.1025	10.5776	5.6263	13.8786	10.159	9.18109	5.79148	13.1033	19.0792	11.3804	11.1632	13.6148	11.0192	15.2735	17.5611	13.3478	12.5509	14.1335	12.4985	9.91087	10.8018	14.8508	15.4546	8.31188	12.526	9.25287	22.5237	15.7832	10.1178	14.4349	13.0943	11.6573	9.7907	14.3798	9.95246	11.9847	13.2733	12.7575	9.191	11.6605
Omentum 19.1	13.6228	7.54504	7.7836	7.93357	11.8924	11.0127	8.65223	12.7608	13.2527	10.4466	10.2566	6.90918	14.6704	10.9872	9.06087	6.04766	13.283	20.5179	11.5988	12.1648	14.3761	16.5737	15.832	16.6314	13.2621	13.3203	14.854	13.1235	11.034	11.0288	16.4716	15.7762	8.7996	13.1448	10.1478	23.9085	16.3906	11.1327	15.1978	13.364	11.796	10.5793	14.9389	9.7663	12.4938	13.8312	12.6485	9.29576	11.4484
Omentum 19.2	13.8217	7.59882	7.82927	7.86434	11.8963	11.2431	8.80549	12.9743	13.4315	10.5454	10.2105	6.95149	14.8048	11.1465	9.26191	6.028	13.53	20.0973	11.7707	11.9487	14.6449	16.1389	16.1753	16.7725	13.6425	13.2104	14.9125	13.321	11.0158	10.8821	17.0072	15.9017	8.88648	13.2985	10.3097		16.4741	11.0972	15.0663	13.7521	11.8776	10.651	14.7583	9.32362	12.5601	13.6696	12.7657	9.49214	11.605
Omentum 20.1	13.3907	7.23311	8.0891	7.82333	12.1521	11.6639	9.91324	12.9339	13.2578	11.9314	10.1139	8.1678	14.5552	11.002	8.91002	5.93469	14.6206	22.5096	11.9235	11.9099	14.7581	12.2603	15.5372	17.7798	14.8647	13.5059	15.6757	13.1577	10.4727	10.9149	18.944	15.7559	8.53478	13.56	10.9671		16.999	11.1755	15.6066	13.8193	11.708	10.2702	15.426	9.46695	12.5003	14.324	13.7117	9.34813	12.6019
Omentum 20.2	12.8908	6.57317	7.86377	7.40457	11.5662	10.9982	9.65102	12.3981	12.9375	11.3084	9.84804	7.71266	14.2807	10.5313	8.47644	5.51298	13.9261	20.3689	11.3545	11.7819	14.3274	11.5726	15.2033	17.9048	14.2953	13.0585	15.3221	12.9713	9.9645	10.5698	19.9486	15.3617	8.15044	13.1846	10.5012		16.4301	10.8107	15.4488	13.4764	11.2928	9.8898	15.1542	9.09099	12.2438	13.9076	13.2537	8.75909	12.1044
Omentum 21.1	12.6307	7.56955	8.32825	6.94948	11.9679	11.1713	10.0164	12.2929	13.197	11.5518	9.39701	8.04674	14.9184	10.3931	8.27719	5.4205	14.0853	22.5286	11.336	11.8101	14.3557	10.8375	16.2256	18.6121	14.1164	13.7315	15.9021	13.0237	10.5922	10.3321	18.2333	15.0659	8.11892	13.497	10.5979	21.3961	17.1344	11.3309	15.1774	13.384	11.4552	9.47971	15.2662	9.5325	12.7067	14.165	12.4274	8.84121	12.1681
Omentum 21.2	12.8163	7.77485	8.52017	6.99183	12.0222	11.4542	9.99703		13.5046	11.8263	9.60258	8.09257	14.8822	10.1743	8.49566	5.38935	14.0134	22.1369	11.4387	12.1401	14.6832	10.9641	16.2462	18.1202	14.4175	13.6717	15.6408	12.9127	10.6302	10.4007	16.4757	15.3019	8.28215	13.5489	10.9466	21.6517	16.8518	11.3241	15.3224	13.3195	11.4345	9.54205	15.1404	9.27514	12.5731	14.2076	12.6279	8.89374	12.2766
Omentum 22.1	11.796	7.81966	8.43782	7.20365	11.8391	11.6949	10.4488	12.4917	13.8951	12.9987	9.86706	8.18743	14.8239	11.5222	8.52928	5.72356	14.4602		11.4746	11.7644	14.4431	12.5567	16.3754	18.323	14.3586	13.8406	15.3411	13.2663	10.5443	10.0236	15.7953	14.8592	8.16539	13.0761	11.2933	26.2345	17.5332	11.2782	14.1239	13.0657	11.3653	9.77471	15.2237	9.66299	12.4545	13.5333	9.8065	8.91368	11.5481
Omentum 22.2	11.6892	7.60933	8.6332	7.02857	11.7533	11.467	10.4912	12.3587	14.0915	12.9586	10.5842	8.10354	14.9324	11.278	8.19825	5.70124	14.7655		11.4886	11.5742	14.4553	12.6336	16.1306	18.8565	14.0263	13.934	15.142	12.9319	10.5935	10.0439	16.5634	14.6393	8.22807	12.9411	11.2119	23.4798	17.1813	11.1669	14.0786	13.0233	11.2833	9.62926	15.4329	10.962	12.5134	14.1055	10.3589	8.75557	11.2898
Omentum 23.1	12.3948	10.3324	8.57471	6.74235	11.4728	10.1594	11.1101	12.2659	12.9299	11.2812	9.1354	7.46159	14.3271	11.8094	8.28614	5.0586	14.4392	22.0115	10.5128	11.3728	14.0423	16.2331	15.9628	17.8888	14.0296	13.2581	14.6493	12.0598	10.9092	9.70366	16.8078	14.0188	7.826	13.01	9.78836	25.2806	15.7382	10.5843	14.8342	12.6166	10.7683	8.90007	14.276	9.52353	12.4397	13.4541	11.79	8.38626	11.0635
Omentum 23.2	12.4595	10.3657	8.47395	6.64723	11.516	10.1106	11.2318	12.2269	12.828	11.1708	8.55458	7.26554	14.3641	11.8022	8.35886	4.89402	14.1852	20.7604	10.4603	11.1582	14.1123	15.1995	16.0493	19.1033	14.0645	13.0809	14.4742	12.193	10.7295	9.57819	16.1854	13.8655	7.64032	12.8544	9.7386		15.4814	10.4196	14.7939	12.6413	10.7273	8.78416	14.3379	8.52659	12.2871	13.0807	11.5865	8.21207	11.2482
Omentum 24.1	13.3517	7.73009	8.18568	7.94863	11.9312	11.3938	8.95951	13.1259	13.6483	12.2578	10.8324	6.91896	14.6199	11.331	9.86952	6.34755	14.3358	19.872	11.9664	12.0052	14.6483	16.7746	16.9056	17.5854	14.7505	13.6538	15.0696	12.8875	10.9194	11.0866	15.0956	15.1908	8.9944	13.2681	10.312	20.0683	16.5819	11.2251	15.2276	14.1699	12.6391	9.93099	14.3017	9.48567	12.6959	14.0187	12.1038	9.67002	11.6993
Omentum 24.1	13.4633	7.83836	8.28531	8.05019	12.059	11.4662	9.06975	13.2594	13.7928	12.1851	10.8739	7.3515	14.8698	11.294	10.0417	6.42885	14.4533	20.612	11.9664	12.2244	14.6622	16.3152	17.0198	17.5685	14.5384	13.6019	15.3469	13.1646	10.8798	11.0832	15.3157	15.7681	9.04924	13.4261	10.3485	20.8361	16.7958	11.366	15.3606	14.1167	12.666	9.96304	14.5998	9.31581	12.6596	13.9936	12.0869	9.83915	11.6608
[truncated: 13 more columns]

## Sheet: qPCR raw data Muscle
	ACACA	ACTA2	ADIPOQ	ADIPOR1	AGT	APOA1	BCL2	COL1A1	CPT1A	CTGF	DGAT2	FABP4	FDFT1	FGFR4	GHR	GRB10	IDE	IGF1	INSIG1	INSIG2	INSR	IRS1	IRS2	JAG1	LCAT	LDAH	LDLR	LPIN1	LPL	MMP2	NR3C1	PEMT	PPARA	PPARG1	PPARGC1A	REPIN1	RORA	RPL4	SCAP	SCARB1.v1	SCD	SOD1	SOD2	SREBF1	SREBP1	STAT3	TBP	TGFB1	TIMP1
Muscle 1.1	15.8099	9.15564	13.1795	9.51401	11.5884	11.5643		8.09908	13.3984	11.1052	13.9559	9.70538	15.5601	17.1074	9.9881	8.69578	9.72771	15.7232	15.0229	12.518	14.9184	8.77982	12.678	11.6798		15.7331	17.5128	10.5831	9.81944	11.1339	8.85153	13.7973	11.8215	16.8176	10.8848	11.4522	11.0244	8.01709	12.8176	12.8978	12.6122	8.46543	8.48937	12.4764	14.3282	11.3559	15.0984	12.8816	11.8243
Muscle 1.2	16.4879	9.3434	13.6296	9.69941	11.6875	11.5373		8.21533	13.7354	10.9162	14.1134	9.68841	15.5562	17.7548	10.2526	8.83113	10.0189	16.1082	15.3038	12.8822	14.9999	8.8585	12.4821	12.1667	19.0306	16.4844	17.5794	10.7892	10.2501	11.3296	8.96215	13.6818	11.8828	16.9208	10.9593	11.8616	11.004	7.83054	12.8147	12.6235	12.7857	8.49604	8.64405	12.4619	14.6024	11.6985	15.1997	12.8984	11.868
Muscle 2.1	16.3216	9.27963	13.8628	10.1312	11.9519	11.9256	13.176	8.44404	13.2817	11.4982	14.2476	10.7203	16.5414	17.0611	10.2875	9.02243	10.4086	12.1924	15.432	13.4272	14.7507	8.94737	12.6064	11.9256	19.3862	16.6191	17.9092	11.145	10.5387	11.4455	9.28861	13.4919	11.9093	16.7406	11.406	11.7135	11.3088	7.74618	12.6472	12.4713	12.8456	8.54127	9.24128	12.4064	14.5978	11.4853	15.628	12.7291	11.7871
Muscle 2.2	16.4016	9.40334	14.0159	10.1632	12.101	11.9936	13.4823	8.54574	13.8118	11.6249	14.6229	10.6496	16.4036	17.5942	10.3555	9.25031	10.1404	12.2124	16.1742	12.8802	15.2191	8.97296	13.1817	12.0932	19.309	16.6734	18.3125	11.4558	10.5756	11.4836	9.14622	13.9972	12.0158	17.2238	11.3531	12.0783	11.71	8.0461	13.0392	12.4964	12.8469	8.42407	9.35688	12.9302	15.2638	11.9129	15.249	13.043	12.1523
Muscle 3.1	14.8258	9.29471	11.4591	10.2412	11.8971	12.1385	13.4761	8.11537	14.4846	10.8191	12.0453	8.94149	16.1426	17.599	10.1514	9.42713	10.3921	12.3777	15.7734	12.8662	15.2538	10.2088	12.9983	12.0854	21.2292	16.0818	19.2156	11.8606	10.3752	11.5675	9.24217	13.8688	12.1898	16.8076	11.4717	12.2351	11.5295	7.88966	13.0252	12.6981	9.85472	8.77927	8.73768	13.0283	15.0921	11.9338	15.8692	13.0792	12.0497
Muscle 3.2	15.029	9.31388	11.5714	10.096	11.9969	12.1862	13.6633	8.14556	14.9247	10.9078	12.0595	8.89372	16.8658	17.8904	10.1294	9.51832	10.3999	12.3285	15.9394	12.7952	15.484	10.3514	13.3514	12.0645	20.1643	16.8931	19.2749	12.024	10.4032	11.6607	9.20239	14.0272	12.3626	17.7471	11.4924	12.5058	11.5995	8.02745	13.4959	12.6243	9.84964	8.65265	8.74733	12.8122	15.0588	12.0342	15.7996	13.2044	12.0042
Muscle 4.1	16.3259	9.61979	13.6142	9.88288	12.1641	10.9717	13.4572	8.53557	14.2619	11.6344	13.3499	10.6485	15.584	18.3814	10.2991	8.97315	10.2809	15.7743	15.1014	12.8513	14.7945	9.15534	12.8059	12.5144	19.7873	16.4051	18.916	11.3084	10.5661	11.6373	9.33813	14.5328	12.1725	18.1808	12.0293	11.3228	11.2398	8.17161	12.9712	12.7625	11.1436	8.85829	9.03575	12.5373	15.0702	11.8362	15.3656	13.4109	12.3969
Muscle 4.2	16.7872	9.90577	13.8902	10.4502	12.6041	11.603	13.8814	8.7492	14.7475	11.846	13.9487	10.7181	16.2935	19.3337	10.9341	9.34274	10.8335	15.5651	14.929	13.2706	15.702	9.46388	13.6213	12.825		17.116	19.9206	11.885	10.8768	12.0684	9.5641	14.9528	12.7129	18.631	12.1724	12.3372	11.4999	8.33527	13.804	13.2141	11.6462	9.17232	9.87591	13.0908	15.3509	12.6555	15.791		12.8992
Muscle 5.1	14.6663	8.48356	11.6112	9.85748	12.5634	10.6722	13.0869	6.67346	12.8793	10.205	12.2137	8.44412	15.8002	17.3801	9.94489	8.38139	10.1728	11.7974	15.4702	12.7912	14.7109		12.7657	11.3645	18.778	15.4985	17.3756	10.5836	9.96468	10.8397	9.0567	14.4036	11.8393	16.2315	11.1068	11.2074	11.0369	8.19294	12.2471	12.2046	10.0231	8.20649	7.77938	12.1674	14.3262	11.4088	14.7422	12.2069	11.3091
Muscle 5.2	14.9628	8.25071	11.7901	9.77973	12.3788	10.5217	12.9155	6.47494	12.7466	10.0676	12.1367	8.11938	15.7469	17.8229	9.78101	8.26471	10.0376	11.7575	14.746	12.6534	14.797		12.5153	11.0543	18.9944	15.4569	17.3647	10.5371	9.80947	10.6073	8.76309	13.9504	11.6401	16.5881	10.6907	11.7172	11.1521	7.75675	12.4366	11.9898	9.89113	8.13098	7.85203	12.0806	14.4059	11.2995	14.8239	12.063	11.0907
Muscle 6.1	15.5578	9.33553	11.6603	9.8346	11.4959	11.7967	13.5892	7.64942	13.804	11.3905	12.711	8.87176	15.4057	17.3309	10.1315	9.30404	10.3142	16.6364	14.3603	12.8874	14.6386	9.46187	13.2274	11.8707	20.6018	16.3027	17.2358	11.5777	10.5416	11.3903	9.29672	14.1271	12.3594	18.0705	11.978	11.5321	11.4781	8.39858	13.0156	12.9874	10.5323	8.79249	8.8306	12.4129	14.1957	11.5741	15.5751	12.7983	12.1938
Muscle 6.2	16.5451	9.63854	11.845	10.4404	12.0587	12.2523	13.7582	7.83188	15.1045	11.7175	13.2598	8.6979	16.2283	19.2703	10.4852	9.6261	10.6561	15.5388	15.272	12.9998	15.1216	9.38074	13.6299	12.4013	19.2196	16.3858	17.8176	11.844	10.6675	11.7592	9.2546	14.6399	12.8151	17.6687	12.1233	12.2789	11.6209	8.16649	13.3063	13.0163	10.7297	8.80418	9.29017	13.0459	15.2284	12.158	15.3611	13.2905	12.395
Muscle 7.1	17.4704	10.2113	14.2531	11.8394	13.7718	12.7353		9.09616	16.3725	12.9568	14.9626	10.3614	18.5067	20.0901	13.0754	11.3167	12.8194	14.4564	19.0387	16.1905	16.0836	11.5277	13.8063	13.3256	20.7267	17.9927	20.6528	12.9688	13.1036	13.3678	12.1102	16.2017	13.693		11.9281	13.0935	14.0571	9.78492	14.8252	14.2893	13.5013	11.0861	11.486	14.9716	15.9242	13.4091	18.2863	14.6818	13.3465
Muscle 7.2	17.2379	9.93663	13.7589	11.4972	13.5525	12.7112		8.79719	15.7032	12.6597	14.488	9.85962	17.3324	19.0869	13.4034	10.9436	12.272	13.8443	17.9306	15.5299	16.3397	11.063	13.8999	13.2205	19.8291	17.9994	19.5171	12.8633	12.9217	13.354	11.6378	15.8386	13.5183	19.6673	11.4026	13.2047	13.8208	9.31929	14.6034	13.9575	13.2446	10.5746	11.4337	14.5352	16.1482	13.5489	18.0806	14.4892	12.9676
Muscle 8.1	15.8989	9.15049	12.4376	10.1136	11.8309	12.2043	13.7527	8.14073	13.847	11.7262	13.9224	8.97255	16.1394	18.1074	10.8633	9.38683	10.399	12.0686	16.0976	13.2973	15.4835	9.34452	13.0571	11.9679	19.0105	16.058	17.8687	11.2747	11.2197	11.9138	9.36661	14.7979	12.3288	17.0147	12.1049	12.0534	11.19	8.28503	12.9792	13.1667	12.7515	9.04312	9.65703	12.7044	14.4167	11.8393	15.1145	13.3229	11.8663
Muscle 8.2	16.0544	9.29555	12.8632	10.3658	12.2736	12.63	14.0558	8.2793	14.3738	11.7011	14.2174	9.06467	16.1514	18.1129	10.8953	9.4528	10.4889	12.0489	15.5858	13.0233	16.1325	9.36358	13.7029	12.2639	20.2843	16.1497	18.8132	11.5725	11.1874	12.0644	9.35231	14.7591	12.7427	16.8916	12.1494	12.5573	11.3775	8.12833	13.4804	13.4648	13.1355	9.22215	9.90621	13.2528	15.0178	12.1585	15.6457	13.8565	12.0888
Muscle 9.1	15.1352	9.03391	13.2361	9.69811	11.9052	11.4248	12.4481	7.84357	13.6585	10.7487	13.4755	9.41862	15.2438	16.9668	9.98782	8.94068	9.97708	11.8981	14.9676	12.3785	14.2371	9.47634	12.3463	11.3941	19.4806	16.105	17.1789	11.0484	10.1545	11.0439	9.04054	13.4696	11.5599	17.0669	11.262	11.1082	11.4767	8.03672	12.3245	12.2397	11.7569	8.39987	8.41648	11.3498	14.8687	11.5826	14.9185	12.4374	11.5125
Muscle 9.2	15.3414	9.21396	13.5563	10.0821	12.3423	11.6947	12.8256	7.87972	14.4672	10.9958	13.9036	9.44236	15.8603	18.0564	10.194	9.11752	10.0963	11.7824	14.6701	12.6792	14.806	9.4559	12.5972	11.7241	19.0895	16.4907	18.5394	11.6722	10.1419	11.1676	9.12271	13.8326	12.0053	17.6791	11.4162	11.8267	11.396	7.90037	13.3065	12.5218	12.1455	8.77726	8.96201	11.9688	15.1953	12.2071	14.8393	12.7137	11.8044
Muscle 10.1	15.7269	8.32389	11.8513	10.126	11.972	11.4153	12.7643	7.10944	13.825	10.4537	12.331	8.8159	15.9812	17.8385	11.0376	9.07631	10.9558	15.3372	14.3817	12.9705	14.7209	10.1724	12.6192	11.4208	19.8438	16.4043	18.8612	11.6749	10.6145	11.1247	9.65072	13.9986	12.1615	16.9434	11.9025	11.2396	11.6617	7.97165	12.9397	12.094	10.0618	8.68629	9.80441	12.2189	14.6808	11.9587	15.1424	12.7968	11.2603
Muscle 10.2	15.8573	8.46837	12.1487	10.2877	12.2791	11.5677		7.19211	13.914	10.22	12.5318	8.91903	15.5167	18.2192	10.3902	9.13129	10.551	15.0327	14.8173	12.5948	14.9718	10.0218	12.7193	11.6342	20.1884	15.7498	18.5029	11.4648	10.2426	11.1139	9.08551	13.9247	12.1531	16.4421	11.5163	11.9519	11.5433	7.77879	13.0359	12.309	10.2653	8.60555	9.52065	12.653	15.1084	12.0775	14.8764	12.7863	11.5018
Muscle 11.1	16.0191	8.97753	12.6723	10.428	12.4446	11.2324		7.56105	13.6657	11.9678	12.9209	9.10843	15.6656	18.0346	10.754	9.31612	10.5935	11.9855	15.442	13.0207	15.4732	9.75852	13.0556	11.7314	20.1066	16.1269	18.8597	11.8101	10.4098	11.7043	9.40337	14.8088	12.5084	17.0719	11.0318	12.2502	12.055	7.99888	13.2399	11.717	11.5014	8.649	8.77149	12.813	15.2053	12.0277	15.1513	12.6093	11.751
Muscle 11.2	16.1323	9.25445	12.919	10.7676	12.8123	11.5654	13.9876	7.76713	14.3018	12.2118	13.3674	9.17854	16.6813	19.0077	10.8541	9.54583	10.8079	12.2352	15.4287	12.9771	15.7214	9.90604	13.277	12.186		16.8773	18.9286	12.2391	10.4686	11.8979	9.47247	14.8702	12.7601	16.8995	11.4474	13.0295	12.3419	8.17622	13.4715	12.0644	11.8205	8.82149	8.84701	13.287	15.9078	12.2325	15.2657	13.0867	11.7264
Muscle 13.1	9.35261	7.55371	5.04459	10.3209	8.16511	9.44378	10.8926	6.26243	11.4474	10.5188	5.93034	3.64055	12.3781		8.38529	10.1059	11.1137	13.184	12.626	12.5309	13.6896	12.0826	10.7172	9.12906	17.4319	13.4645	14.3848	11.767	6.05914	8.74306	8.84076	15.0027	11.8735	12.2324	15.4911	13.3247	13.4219	7.04614	11.368	9.92724	5.47341	6.50146	8.88791	11.3469	15.0262	10.8611	13.5634	10.1306	9.61777
Muscle 13.2	9.58329	7.64986	5.29584	10.6609	8.38826	9.70886	11.1601	5.94562	11.832	10.5964	5.97996	3.69897	12.555		8.64882	10.438	11.3473	13.4125	12.8342	12.7672	13.7869	12.3819	10.9308	9.28658	18.8753	13.6418	14.8695	11.9235	6.21523	8.84842	9.027	15.283	12.0483	12.4193	16.3889	13.7119	13.4024	7.40239	11.7717	10.0169	5.66653	6.54204	9.13249	11.4803	15.3134	11.0537	13.6357	10.5185	9.71249
Muscle 14.1	16.2969	10.1555	14.388	9.89403	11.7889	11.5209	12.9848	8.28937	14.5687	12.5776	13.7924	9.73198	16.2792	17.1063	10.0308	8.94386	10.4003	16.3355	15.894	12.964	14.0936	9.04724	12.4524	11.9213	19.6477	15.6852	18.1213	11.8779	10.4571	11.4546	9.29299	14.184	11.678	16.3659	11.4341	11.1173	10.3517	8.21425	12.9115	12.3845	14.4874	8.84144	8.93807	12.7996	14.2547	11.8085	14.9607	13.0515	11.9839
Muscle 14.2	16.7116	10.0056	14.5992	9.90342	11.8994	11.5505	13.0365	8.18244	15.0551	12.5924	13.7458	9.3898	16.2308	17.5838	10.3147	8.9813	10.2843	15.0378	15.3728	13.0666	14.7411	8.76622	12.3577	11.9244	18.3248	15.698	18.8489	12.3939	10.6848	11.4367	9.29821	13.8787	11.6936	17.0086	11.1549	11.5993	10.9243	7.58261	12.761	12.3267	14.6611	8.70415	9.3472	13.1329	14.7056	12.1676	14.8175	13.1125	11.657
Muscle 15.1	16.6603	9.49124	14.362	10.2917	12.1253	11.5465	13.6456	8.31664	14.8389	12.9073	14.6398	9.1622	16.6584	17.8731	10.6053	9.30693	10.908	15.8061	15.9971	13.5614	14.5154	10.723	12.4533	12.156	20.0235	17.6178	17.8684	12.2228	10.7489	11.4749	9.68687	14.0285	12.1339	17.2262	10.509	11.4782	11.3512	8.29791	13.588	12.4614	15.5534	9.30165	8.71368	13.2807	15.041	12.3423	15.6472	12.4719	11.9689
Muscle 15.2	16.4115	9.32857	14.6273	10.4379	12.0423	11.6656	13.5174	8.05013	15.3501	12.7089	14.6416	8.75603	16.4101	18.2352	10.9337	9.29518	10.9002	16.361	15.8597	13.4926	14.8555	10.532	12.6244	12.3973	21.4339	17.5415	18.5321	12.3641	10.9843	11.4794	9.71216	14.1139	11.8872	17.2388	10.3252	11.8581	11.8587	8.12994	13.4654	12.1647	15.1031	9.16161	9.0914	13.3416	15.4854	12.6348	15.7355	13.1363	12.0683
Muscle 16.1	15.9321	9.79443	13.6662	9.86529	13.2572	11.0744	13.3745	8.01973	14.4358	12.0085	14.2273	9.70196	15.6264	16.7769	10.3341	8.65586	10.0653	12.0451	14.8445	12.9767	14.0646	9.5259	12.05	11.9616	20.0406	15.8819	17.1845	11.1035	10.4253	11.0633	9.50984	13.4112	11.5334	17.2393	11.1295	10.753	10.8596	7.73931	12.6191	12.4438	13.8641	8.92353	8.28188	12.2837	14.6838	11.9466	15.3222	12.6037	11.9731
Muscle 16.2	16.796	10.2116	14.4253	10.293	13.8196	11.5882	13.9542	8.43051	14.7585	12.5122	14.9718	10.0149	16.2881	17.727	11.1488	9.16796	10.7886	12.2004	15.5649	13.9256	15.3631	10.2134	12.7259	12.5766		16.8133	18.2645	11.8992	11.4863	11.7906	10.2241	14.2048	12.1392	18.0104	11.8672	11.5375	11.6698	8.21915	13.2685	12.9521	14.1338	9.42144	9.31832	12.9606	15.3133	12.6505	15.6135	13.2417	12.3412
Muscle 17.1	16.1715	9.44737	13.7747	9.90477	13.1766	11.9075	13.0562	8.80246	15.5119	12.5884	14.4765	9.29497	15.2163	16.9813	10.1045	8.91235	10.1367	12.0462	15.7436	12.9459	13.9552	9.9148	12.6557	12.2879	20.822	16.2538	18.1336	11.122	10.4201	11.3205	9.44123	13.6577	11.7794	17.1678	11.18	11.0509	10.935	7.61015	12.8396	12.0614	14.5392	9.11988	8.64132	12.8626	14.9027	12.1006	14.9804	13.1976	12.369
Muscle 17.2	16.9744	9.80944	14.0868	10.6106	13.6044	12.2932	13.3741	8.82071	15.9128	12.7482	15.018	9.73302	16.3003	18.0312	11.0241	9.26967	10.6722	12.5784	15.8518	13.3802	14.9926	10.3772	13.2933	12.5395		16.5725	18.948	11.8866	11.1872	11.8255	9.92517	14.6018	12.0935	17.7549	11.5316	12.1752	11.9492	7.76108	13.412	12.098	14.8423	9.35872	9.51232	13.406	15.0476	12.8575	15.6924	13.8014	12.2505
Muscle 18.1	15.4989	8.76902	12.6294	9.51046	12.3775	11.1588	12.2777	7.06083	14.9055	11.4401	13.7116	9.28126	14.3854	16.928	9.83164	8.55884	10.0107	15.4964	14.6191	12.6292	13.6226	9.0847	12.0201	11.4818	19.1784	15.4708	16.3758	11.5167	9.8888	10.7843	9.06963	13.4894	11.6726	16.7124	10.9083	10.557	10.5739	8.08377	12.1498	12.0828	12.7419	8.78124	8.04274	11.5866	14.6123	11.8505	15.1479	12.3911	11.4763
Muscle 18.2	16.9679	8.98432	13.1654	9.94811	12.8616	11.2946	12.9137	7.26872	15.1275	11.829	14.2583	9.33057	15.2455	18.1861	10.8862	9.04035	10.7379	15.4858	14.6886	13.2475	14.8331	9.27305	12.4995	11.8954		16.3133	17.613	12.3849	10.9118	11.4383	9.98616	14.0842	12.2601	17.5655	11.2566	11.5543	11.5813	8.08535	12.8968	12.3462	13.4508	9.20312	9.0754	12.4352	15.2028	12.3287	15.6239	13.2456	11.5914
Muscle 19.1	16.1073	9.85542	11.487	9.74986	11.9817	11.6713	12.8158	7.89666	14.2141	12.191	13.1838	8.87915	15.2025	16.8169	9.8624	9.01991	9.8965	15.2701	15.4325	12.7997	13.8642	8.6418	12.1449	11.793		15.7299	17.7009	11.2665	10.0942	11.1782	9.23801	13.3564	11.3957	16.7623	11.0863	11.3587	10.0343	7.89958	12.502	13.0338	14.0667	8.83694	8.79993	12.956	15.0357	11.718	15.5278	12.6814	11.684
Muscle 19.2	16.9874	9.82077	11.9696	9.95152	12.1272	11.8503	13.0721	7.80119	14.7209	12.2087	13.334	8.89633	15.0157	17.4325	10.2477	9.10967	10.1151	15.3623	15.8285	12.9401	14.7125	8.7964	12.4419	11.9776	19.9301	15.7732	17.6239	11.5216	10.7874	11.4544	9.54559	13.9065	11.4455	17.0747	11.2169	11.9592	10.6306	7.91029	12.6946	12.9752	14.2013	8.87343	9.36605	13.2655	15.1136	11.8372	15.3767	13.3825	11.8811
Muscle 20.1	15.5241	8.66459	12.9015	10.065	12.5204	11.1563	12.7728	7.38715	13.2678	11.1639	13.531	9.15761	15.7261	16.8515	10.4117	9.22713	10.1687	11.6722	16.2248	12.6813	14.0224	10.0399	12.1511	11.6284	19.6316	15.3725	16.9432	12.3754	9.59619	11.2631	9.57237	13.5395	11.64	16.8455	10.8403	11.3784	11.276	7.95956	12.4256	12.5943	14.5777	8.91545	7.91911	13.2159	15.3079	11.8326	14.9894	12.2026	11.3327
Muscle 20.2	15.4665	8.75071	13.0904	10.2222	12.4972	11.1997		7.38166	13.7822	11.4359	14.1662	9.16212	15.7527	17.5418	10.8758	9.46015	10.5901	11.8334	16.0496	12.9312	14.5778	10.4554	12.2861	11.4772	19.6343	15.5499	17.3584	12.6707	10.0229	11.5038	9.71302	13.8219	11.66	16.0044	10.908	12.0973	11.8368	7.95674	12.3338	12.3954	14.7896	8.92663	8.55968	13.5716	15.4206	12.135	15.3029	12.5435	11.2314
Muscle 21.1	16.0367	8.74109	16.4895	10.3655	12.658	11.3781	13.9203	7.69659	14.5138	10.8782	14.8427	8.67536	15.0287	17.4335	10.0644	9.02362	10.5873	10.8575	15.63	12.9846	14.2911	9.30304	12.4081	11.5423		15.4477	16.5649	13.2313	9.58009	10.9053	9.55038	13.5805	11.3231	15.7565	10.7158	11.4316	11.5229	7.52228	12.6038	11.9824	14.9721	8.77513	7.95237	13.2526	15.0996	12.0472	14.6457	12.2576	11.6423
Muscle 21.2	17.0437	9.02357	17.0956	10.8649	13.1982	11.6173	14.2827	7.82533	15.0191	11.2802	15.0614	8.7755	15.1411	18.9332	10.9542	9.36127	11.362	10.9883	15.9611	13.6193	15.1827	9.79761	13.19	12.0284	20.763	16.3742	17.6974	13.7308	10.5105	11.5409	10.2596	14.3426	11.7288	17.2351	11.1425	12.0525	12.462	7.84402	13.1098	12.2866	15.8231	9.13859	8.91531	13.5741	15.7536	12.6485	15.0655	13.0548	11.9579
Muscle 22.1	16.2111	9.50978	12.727	9.89056	12.3405	11.5022	12.5958	7.94708	14.6012	11.7964	13.4423	9.1788	15.9772	16.7101	9.79893	8.426	10.2601	12.3665	15.1845	12.6501	14.0063	8.64188	12.0544	11.8774	20.0378	16.2575	16.8802	11.3236	10.0898	11.6923	9.02006	13.8304	11.4413	16.9087	10.6874	11.1834	10.4243	7.63169	12.8666	12.4428	13.3973	8.62282	8.23798	12.5899	15.1071	11.8769	14.9049	13.1347	11.7743
Muscle 22.2	17.2217	10.0888	13.3721	10.2893	12.9213	11.9808	13.4304	8.49462	14.8977	12.6114	14.1384	9.653	16.7347	18.1006	10.7316	9.24756	10.8202	13.2179	15.9363	13.5157	15.6455	9.24426	12.9071	12.4901	20.0528	17.2697	17.3949	12.087	11.2624	12.3703	9.67623	14.6101	12.056	17.551	11.3635	12.0971	11.69	8.09264	13.472	13.1508	14.4686	9.25202	9.31579	13.3888	15.065	12.4164	15.8568	13.5257	12.1953
Muscle 23.1	16.3304	9.97476	13.321	9.83179	12.9671	11.3454	12.8689	8.66879	13.4683	10.7627	13.7541	9.71472	17.0857	17.0096	9.80315	8.98017	10.3713	15.7881	15.2737	12.8747	13.652	8.83896	11.9007	11.8642	21.0051	16.3679	18.1241	11.0775	10.756	11.5155	8.87843	14.0532	11.6144	17.7031	11.969	10.54	10.3353	7.97826	12.9103	12.7518	14.128	9.07987	9.20601	12.672	14.3688	11.8568	15.0302	12.7899	12.3617
Muscle 23.2	17.069	10.3145	14.0275	10.4598	13.7718	11.966	13.3609	8.95294	14.6457	11.4069	14.5869	9.87742	16.416	18.424	10.601	9.36908	10.8483	16.1879	15.3546	13.2512	14.7879	8.91028	12.3368	12.4699	19.5052	16.4954		11.6292	11.787	11.9991	9.28638	14.5301	12.0261	18.9697	12.2429	11.6322	11.2254	7.81164	13.3369	13.0511	14.4984	9.43691	10.1689	13.4275	15.1745	12.5981	15.0154	13.4849	12.8281
Muscle 24.1	15.7906	9.20121	13.6617	9.60517	11.6545	11.2829	12.5178	6.35621	13.9601	9.7466	14.1282	9.09239	16.0718	17.0797	9.91616	8.16896	9.89587	15.4485	15.4595	12.7371	13.4024	9.75855	11.2659	11.6007	19.035	15.8287	16.1198	11.0426	9.98066	10.598	9.15542	13.4251	11.7447	17.1477	11.0086	10.8288	9.99684	7.65187	12.7183	12.8432	13.2056	8.78165	8.18093	12.6423	14.6942	11.4075	15.0345	12.2611	11.2303
Muscle 24.2	16.5325	9.61513	14.146	10.1127	12.1046	11.5717	12.9728	6.57535	14.6358	10.1032	14.808	9.35246	16.3187	17.7597	10.572	8.62079	10.4562	15.6784	15.8887	13.4761	14.6103	10.3445	11.6046	12.064		16.1383	16.6378	11.8113	11.2012	11.1029	9.82735	14.0085	12.1883	17.3528	11.5721	11.7637	10.9944	7.92792	12.9694	12.9338	13.7308	9.02834	9.09201	13.1988	15.2906	11.9927	15.7181	12.7091	11.5805
[truncated: 8 more columns]

## Sheet: log2 FC liver
	ABCC2	ACACA	ACTA2	ADIPOR1	AGT	APOA1	APOB	APOC3	CASP1	CCL2	COL1A1	CPT1A	CTGF	DGAT2	FABP4	FDFT1	FGFR4	FOXA1	GCKR	GHR	GLUT2	GNMT	GRB10	IDE	IGFBP2	IL18	IL6	INSIG1	INSIG2	INSR	IRS1	IRS2	JAG1	KLB	LDAH	LDLR	LEPR_01	LPIN1	MMP2	MMP9	MTTP	NLRP3	NR1I2	NR3C1	PCSK9	PEMT	PPARA	PPARGC1A	RBP4
Liver 1.1	0.37461	-1.13241	-0.408979	-0.016683	-0.349173	-0.432662	0.156705	0.28835	0.292065	0.479621	1.19303	1.20441	0.0758303	0.32619	2.19454	-0.550142	0.48786	0.228155	0.253157	1.52579	0.994736	-0.487568	0.284621	0.696082	-2.01432	0.703893	0.504179	-0.376718	0.911938	-0.614786	2.29821	0.12213	-0.543876	-2.23955	0.608007	-1.16785	-0.304361	-0.298362	0.169152	-0.790081	-0.574416	-0.435781	-0.648172	0.779451	-0.648173	0.0883873	0.933679	0.00539754	0.448476
Liver 2.1	0.259827	-0.699809	-0.66803	-0.35933	-0.671664	0.0775184	0.32421	0.274095	-0.939989	0.474896	0.976453	1.37908	-0.259329	0.23288	0.960391	-0.298632	0.172548	-0.221693	-0.287875	1.27378	1.35864	-1.13083	0.399395	0.482816	-1.80706	0.808474	1.95384	-0.042412	0.478462	-0.683548	1.64738	0.111047	-0.225913	-1.28009	0.603129	-0.80937	-0.79561	-0.604978	0.427266	-0.214261	-0.647708	-0.556614	-0.521018	0.818747	-0.575402	-0.369751	0.704041	-0.00104171	0.0529982
Liver 3.1	-0.855205	0.456317	1.0831	-0.85325	-1.38974	-0.307959	0.0657847	-0.940036	-1.15658	1.18448	1.44532	1.54196	0.660335	-0.864276	0.861438	-0.122112	-0.387745	-0.268214	-0.283558	-0.180725	0.766617	-2.62633	0.564929	0.254191	-2.06681	0.577586	1.55619	-0.01124	0.315764	-0.714889	0.367288	-0.77793	-0.070981	0.0564072	0.213128	-1.02152	-0.198897	-1.32342	0.522918	-0.685798	-1.36913	0.0715593	-0.920875	-0.42456	-0.0437913	-0.237282	0.0294345	-1.28024	-0.559067
Liver 4.1	0.0189544	0.665144	-0.491068	-0.139135	-0.821596	-0.121092	0.0157366	0.351652	-0.764987	-0.378446	-0.990268	1.50596	-0.008811	0.725436	0.833587	-0.483615	-0.025788	-0.455736	0.472761	0.790952	0.677927	-0.255591	-0.797243	0.57324	-1.88397	0.961387	-0.58058	-1.11973	-0.695555	-0.788878	1.1686	-1.706	-0.327928	-1.26696	0.681485	-0.653755	-2.39477	-1.3495	-1.42805	-0.313678	-0.500558	-0.385309	-0.501355	-0.346631	-0.310956	-0.195703	1.12385	-0.607125	-0.0884104
Liver 5.1	0.274079	-0.731797	0.421285	-0.182363	-0.381083	-0.360426	0.530188	-0.0159036	-0.509397	0.0499227	-0.0821319	1.69816	-0.0180897	0.0978877	0.337372	-2.54222	0.030686	0.0424815	0.119624	0.768302	1.31943	-0.712425	0.329095	0.513487	-0.862667	0.658106	-0.0341717	-2.42592	1.02703	-0.257596	-3.69914	-1.09325	0.00256331	-3.59487	0.468702	-3.45716	1.04132	-0.988885	-0.413881	-3.60998	-0.622497	-1.44127	-0.210394	0.697658	-1.72735	0.55663	1.10546	-0.322974	0.166168
Liver 6.1	0.810903	-0.0948555	-0.286688	0.288041	0.0984406	0.088325	0.0521069	-0.0900448	-0.333123	0.136037	-0.852255	1.80965	-0.197023	0.66039	-0.795029	-0.784073	0.404526	0.183434	0.529573	1.12966	-0.173704	0.283636	-0.289826	0.328892	-1.29267	0.530069	0.771148	-1.21162	-0.529365	-0.232216	0.203966	-0.28407	0.209623	-2.14815	0.0439059	-0.614824	-0.849959	-1.18751	-0.47018	-0.297818	0.0828214	0.0452178	0.241688	-0.378644	-0.824396	0.101893	0.960759	0.235555	0.20883
Liver 7.1	0.396416	-0.0742652	-0.0251145	-0.44034	-0.7942	-0.549747	0.509266	-0.325152	0.0918204	1.60887	1.43473	0.958034	0.257933	0.38229	0.344848	-1.04379	0.280542	0.098476	0.0502047	0.919989	1.07943	-0.084524	0.259186	0.377697	-1.34198	0.993187	2.43602	-0.106442	1.58905	-0.522053	2.09845	-0.844774	-0.433833	-1.03254	0.562618	-1.4584	-0.643216	-1.76856	0.203979	1.22479	-0.837592	0.382514	-0.543542	0.494609	-0.902178	-0.304605	0.516939	-0.0666698	0.0883677
Liver 8.1	0.00644857	-1.30838	-0.329344	-0.542287	-0.353025	-1.84874	0.181949	-0.4157	1.52288	1.69938	1.60616	0.767412	-0.0552598	-0.894969	1.13356	-1.69565	-0.613571	-0.311608	-0.321118	0.661364	0.79189	-0.901849	-0.238864	0.29071	-2.9726	1.17334	1.082	-0.874642	-0.0705629	-0.709603	1.21652	-1.08515	-0.0986957	-3.9985	0.588916	-2.30717	-1.75855	-1.25474	0.251999	-1.32722	-0.948457	0.83428	-0.479903	0.214615	-1.99417	-0.19545	0.432074	-0.408785	-0.329657
Liver 9.1	0.397983	0.475172	-0.16032	0.164999	-0.0644929	0.344169	-0.0228463	-0.300194	0.178176	0.75143	1.12966	2.15138	0.071374	0.559943	-0.559116	-1.97162	-0.0491355	0.0618359	0.574215	1.03288	-0.38343	-0.885418	0.0642047	0.0711825	-1.37324	-0.292366	1.22479	-2.8901	-0.132972	-0.515138	-0.0949636	-1.44835	-0.205533	-3.56169	-0.213746	-1.54168	-0.0308439	-0.699984	0.284231	0.191985	-0.251669	1.08155	-0.410172	-0.112953	-1.09637	0.0389863	0.93698	-0.917448	-0.230331
Liver 10.1	-0.037326	1.20592	-0.731191	0.326226	-0.52487	0.385603	-0.192069	0.266724	0.0661311	-0.153273	0.35344	2.03216	1.21699	0.989527	0.53249	-1.51646	-0.567768	-0.449999	0.741346	0.88558	-0.211145	0.0418377	-0.389627	0.228031	-1.3781	0.708	0.407633	-1.55865	-0.136826	-0.473758	-0.533876	-0.624754	-0.341566	-1.96823	-0.0641487	-1.09046	-1.61233	-1.39135	-0.147739	-1.31092	-0.023912	0.55072	-0.00937502	-0.153323	-1.17165	-0.137941	1.05231	-0.203779	-0.274153
Liver 11.1	0.147894	0.671338	0.954078	0.195685	0.0509676	0.560882	0.569027	0.658736	0.190723	1.19832	2.22308	2.03108	0.27193	0.690023	1.24995	-1.87389	0.561851	0.215135	0.968252	0.808286	-0.377082	-0.727688	0.0831394	0.166859	-0.777095	0.638166	1.43161	-1.34266	0.642832	0.181521	0.306048	-0.874716	0.485181	-1.41187	-0.165401	-0.0315633	-0.265094	-0.44719	0.625963	-1.06723	-0.212723	0.882184	0.107041	-0.179033	0.143506	0.0534817	0.583405	0.281511	0.343745
Liver 13.1	0.036265	-0.0716414	-0.042859	0.250096	-0.123961	-0.0188955	-0.181335	0.390407	-0.158551	0.251746	-0.314448	-0.503299	-0.416533	0.0130774	-0.637345	-0.0775184	0.295442	0.172347	0.517955	0.928823	0.67761	0.672296	0.167611	0.370912	0.00177489	0.505453	-0.298177	0.383427	-0.202462	-0.0897895	0.616613	-0.248295	0.457035	-0.649347	0.682612	0.118376	-0.953639	0.993113	-0.260505	-0.144969	-0.000111573	-0.676236	0.228863	0.115408	0.131683	0.350861	0.458182	0.541159	0.350866
Liver 14.1	-0.293805	-0.4121	0.146652	0.199397	-0.250452	0.370413	-0.0495203	0.306332	0.30405	0.520207	1.1692	-0.404226	-0.55238	0.124283	1.53916	0.241124	0.0163142	0.202489	0.155468	0.0810981	-0.490276	0.488615	-0.290638	-0.132014	0.24629	-0.28021	0.973076	0.0309892	-0.41969	-0.0476213	0.203002	0.0672993	0.414069	-0.241059	0.00918926	0.278564	0.340409	0.328925	0.48492	0.35451	0.025963	0.070185	0.154995	-0.0468901	0.118129	0.0249063	0.198486	0.24162	0.131137
Liver 15.1	-0.195555	0.507845	0.462803	0.0565408	-0.00125966	0.299929	-0.370171	0.223563	-0.663069	-0.0230207	-1.05392	-0.017178	1.03097	0.315684	-0.918249	-0.435266	-0.083578	-0.380726	0.204296	-0.31419	0.0259894	-0.857483	0.0479147	-0.161725	0.0353762	-0.128944	0.795783	-0.422405	-0.128113	0.0995466	-0.474178	0.488662	0.229467	-0.465214	-0.381313	-0.593415	0.234286	0.150806	0.0908193	0.672438	-0.176666	-0.199007	-0.169973	0.0120153	-0.0786365	-0.208624	-0.1908	0.0246435	-0.107166
Liver 16.1	0.267645	0.0822734	-0.195695	0.141542	0.603603	0.482271	0.188377	0.367886	0.197715	-0.603743	-1.47833	0.588919	0.301087	0.0979561	-0.599087	0.759645	-0.197482	0.241656	-0.0194209	0.313708	-0.0961124	-0.178818	0.314065	0.100458	0.0438709	0.389354	0.763805	0.144081	0.436395	0.156539	-0.534833	-0.123808	0.362943	0.762193	-0.0751971	0.354702	0.325164	-0.542588	-0.69686	-0.669393	0.112507	0.163444	0.0187142	0.132974	-0.0800248	0.248799	0.00927982	-0.125754	0.221901
Liver 17.1	0.23105	-0.457594	-0.175247	0.0157806	0.0374474	-0.223189	-0.233405	-0.185756	-0.392251	-0.0755573	-0.240574	-0.318023	0.42879	-0.363876	0.582095	-0.0284441	0.326471	0.429003	-0.081821	-0.100291	0.751704	-0.64377	0.118833	0.278005	0.140988	-0.1272	-1.88355	-0.0494746	-1.27352	-0.230485	0.0704769	-0.0445057	0.0630759	-0.0730537	0.227507	0.559187	-0.435268	0.265215	-0.310366	0.626671	-0.153766	0.283012	0.29632	-0.299065	-0.0840757	0.27508	0.0217259	0.240597	-0.176479
Liver 18.1	0.0417675	0.292013	-0.831511	0.153516	0.252247	0.190831	0.412672	0.0305004	-0.160529	-0.672117	0.581447	0.233089	-0.228033	0.398534	-0.168299	0.270586	0.470214	0.19565	0.0258208	0.518375	-0.0749629	0.640712	-0.118538	0.022215	0.101047	-0.310598	0.0221732	0.0807181	-0.14185	0.428485	0.34188	0.193532	0.247907	0.132007	0.391574	-0.0290974	-0.687919	0.858045	0.0984965	-0.707746	0.0802592	-0.554905	0.495465	0.0817085	0.515909	-0.191916	0.342023	0.503218	0.327651
Liver 19.1	-0.312112	-0.948856	0.603847	-0.585106	-0.496935	-1.31333	-0.219628	-0.911579	0.584039	0.797956	1.39059	-1.16464	0.00247683	-0.670856	0.707195	-0.00792847	-0.558081	-0.334646	-0.656133	-0.696269	-0.887067	-0.559575	-0.156493	-0.268675	-0.835275	0.396359	0.352883	-0.830932	0.238925	-0.572601	0.23497	-0.879541	-0.883961	0.717095	-0.496384	-0.109339	-1.12703	-1.2003	-0.114624	-0.0278219	-0.436806	0.444702	-0.735683	-0.488415	-0.66056	-0.290087	-0.798648	-1.16523	-0.740203
Liver 20.1	0.495014	0.684657	-0.306924	0.343427	0.450807	0.648486	0.456532	0.371917	0.880428	-0.344486	-0.319837	0.295154	-0.674579	0.486572	1.17948	1.09052	0.316763	0.133717	0.414954	0.0663184	0.0102352	0.256809	0.0589449	0.174483	-0.596685	0.138539	0.148541	0.801675	1.96859	0.17823	-0.323842	0.290747	-0.305073	1.46086	0.0799774	1.02119	0.523414	-0.42627	0.194751	0.468404	0.59551	0.860083	0.15131	0.162648	0.741246	0.317829	0.81407	0.180324	0.1608
Liver 21.1	-0.325857	-0.742294	0.183767	-0.299494	-0.463366	-0.469646	-0.202338	-0.808725	0.733454	-0.141012	1.06784	0.7571	-0.570274	-0.151393	0.570566	-0.708665	-0.396445	-0.240398	-0.37444	-0.249061	-0.507179	-0.447371	-0.0163452	-0.235834	-0.323116	-0.342452	0.705625	-0.531497	-0.759078	-0.462977	-0.500666	-0.377857	0.204695	-1.62854	0.0341197	-0.699909	0.154437	-0.0834986	0.64638	-0.114834	-0.00865443	0.668226	-0.450473	0.183485	-0.434254	0.126816	-0.349702	-0.602078	-0.363176
Liver 22.1	0.00758851	0.0221407	-0.576873	-0.0896126	0.088873	-0.0758382	-0.0326453	-0.245724	0.332688	-0.900477	0.0714553	0.3013	0.311695	-0.143225	-0.485828	-0.0873651	-0.00460044	-0.10151	-0.0423871	-0.386162	-0.193737	-0.771368	0.278441	0.0269328	0.0748453	-0.561142	-1.07013	-0.237391	0.592112	0.23782	0.0476158	0.47923	-0.632924	0.305311	-0.526287	-0.0380095	0.234645	-0.325352	0.309315	1.08362	0.103208	-0.28298	0.101152	0.200508	0.0494965	-0.306713	-0.481029	-0.155594	-0.143122
Liver 23.1	0.220501	0.575941	0.358192	-0.023762	0.0997909	0.106627	0.204101	0.202029	0.216362	0.653621	-1.80136	0.688899	-0.273629	0.0743141	-2.69909	-0.279891	0.17092	-0.304069	0.0250878	0.130104	0.454983	0.972554	0.0155111	0.0213838	0.730587	0.23491	-0.176352	1.01168	0.249953	0.263638	0.529359	0.442235	-0.299319	-0.0248687	0.153142	-0.0963529	1.14548	0.147307	-0.479401	0.906337	0.389414	0.442016	-0.0607699	0.561324	0.0336854	-0.313393	0.192884	0.614538	0.213263
Liver 24.1	-0.172501	0.467615	0.373848	-0.162326	-0.196795	0.00233943	0.0273604	0.25915	-1.87434	0.536882	0.927932	-0.457097	0.640409	-0.181069	0.929412	-0.736798	-0.355939	-0.0135129	-0.169378	-0.292454	0.328814	0.427398	-0.419307	-0.196141	0.380296	0.0859314	-0.333675	-0.380873	-0.561262	0.0392162	-0.210396	-0.287699	0.142085	-0.29538	-0.0989398	-0.765895	0.246023	-0.165401	0.0370738	-2.44722	-0.530857	-1.21854	-0.0299204	-0.6157	-0.252598	-0.0335586	-0.216471	-0.297445	0.124528
[truncated: 17 more columns]

## Sheet: log2 FC liver extra genes
	FMO3	mTOR	GCGR	NR1H4	HP	#group	#sex
Liver 1.1	0.532365	0.140101	0.26153	0.102153	0.156377	2	1
Liver 2.1	0.440686	0.297407	0.157886	0.514009	-0.693228	2	1
Liver 3.1	-0.284879	-0.163432	-0.188111	-0.244465	-0.200783	2	1
Liver 4.1	0.157871	0.953392	0.146149	-0.208104	-0.230806	2	1
Liver 5.1	-0.197262	-0.0017128	-0.210779	-0.1413	-0.790528	2	1
Liver 6.1	0.242165	0.48117	0.324278	-0.220879	-0.0825011	2	1
Liver 7.1	0.0977683	-0.249984	-0.31634	-0.124882	-0.595793	2	2
Liver 8.1	0.319527	0.0546978	-0.060098	0.413853	0.946063	2	2
Liver 9.1	-0.412681	-0.0288295	-0.109356	-0.532106	-0.627535	2	2
Liver 10.1	-0.384127	0.26276	0.112465	-0.51735	-0.844818	2	2
Liver 11.1	-0.290866	0.0178365	0.105054	-0.299611	-1.12555	2	2
Liver 13.1	0.473369	-0.39836	-0.102172	-0.111089	0.0140562	1	1
Liver 14.1	0.00498909	-0.319453	-0.0532658	-0.177206	-0.0428011	1	1
Liver 15.1	0.064233	0.0248702	0.451479	0.219765	-0.509444	1	1
Liver 16.1	-0.267509	0.201159	0.220151	0.510004	0.345095	1	1
Liver 17.1	-0.0637421	0.37281	0.121562	0.160216	0.686818	1	1
Liver 18.1	0.23487	0.428532	0.4979	0.0109831	0.056712	1	1
Liver 19.1	-0.163079	-0.483335	-0.7693	-0.5894	-0.391454	1	2
Liver 20.1	0.278747	-0.0776075	0.56468	0.249672	0.105693	1	2
Liver 21.1	-0.791159	-0.0422392	-0.0999763	-0.610032	-0.202697	1	2
Liver 22.1	-0.0591531	-0.112586	-0.276747	0.200903	-0.294425	1	2
Liver 23.1	0.0560503	0.408832	-0.27153	-0.0828764	-0.0229176	1	2
Liver 24.1	0.232384	-0.0026235	-0.28278	0.21906	0.255366	1	2

## Sheet: log2 FC omentum
	ACACA	ACTA2	ADIPOQ	ADIPOR1	AGT	APOA1	BCL2	CASP1	CCL2	CD36	COL1A1	CPT1A	CTGF	DGAT2	FABP4	FDFT1	GCG	GHR	GRB10	IDE	IGF1	IGFBP2	IL6	INSIG1	INSIG2	INSR	IRS2	JAG1	KLB	LEP	LPIN1	LPL	MBOAT7	MMP2	MTTP	NLRP3	NR3C1	PPARA	PPARG1	PPARG2	RBP4	RORA	SCAP	SCARB1.v1	SCD	SOD1	SOD2	SREBF1	SREBP1
Omentum 1.1	1.58	-1.54	0.65	0.25	2.08	-1.5	-0.05	0.12	-0.19	0.5	-0.09	0.15	-1.26	0.33	0.83	-0.07	2.79	0.76	-0.05	0.19	-2.33	-0.75	-0.4	1.07	-0.14	0.2	0.98	-0.11	0.64	5.32	0.92	0.19	0.33	-0.42	-2.8	0.28	-0.21	1.14	0.59	0.23	0.51	0.05	-0.02	0.3	4.44	0.02	0.34	1.15	0.05
Omentum 2.1	0.28	-2.9	-0.45	-0.04	1.32	-1.57	-0.73	0.4	0.06	-0.2	1.61	0.34	-0.23	-0.22	-0.18	-0.66	0.5	0.01	-0.25	0.04	2.83	-0.24	-1.25	0.64	0	-0.18	-0.12	-0.59	-0.57	4.18	-0.1	-0.49	0.04	1.35	0.94	0.98	0.16	0.24	-0.64	-0.8	-0.68	0.41	-0.47	-0.12	3.41	-0.43	-0.35	-0.17	0.33
Omentum 3.1	2.07	-0.8	-0.25	-0.1	1.42	-1.65	-0.78	-0.66	0.09	0.32	-0.08	-0.6	0.03	0.17	0.02	-0.35	0.57	-0.06	-0.99	0.03	2.34	-0.72	0.71	1.7	-0.12	-0.6	-0.17	-0.91	-0.08	5.1	0.18	0.12	-0.04	0.2	-0.98	-0.17	-0.37	0.57	-0.55	-0.5	-0.66	0.03	-0.51	0.26	4.92	-0.31	0.06	0.52	-0.31
Omentum 4.1	2.28	-2.49	-0.25	0.51	1.2	-1.5	-0.22	-0.37	-0.31	0.56	-0.41	-0.84	-0.26	0.99	0.43	0.04	1.94	0.42	-1.08	0.4	-3.17	-1.34	-1.07	1.03	0.01	-0.38	0.51	-0.66	0.65	6.44	0.19	0.46	0.91	-0.15	2.29	0.51	-0.27	1.62	-0.17	0.04	-0.46	-0.4	-0.06	-0.11	5.16	0.1	0.53	1.19	-0.06
Omentum 5.1	2.2	-2.4	-0.31	0.11	0.85	-0.75	-0.5	-0.43	-0.38	0.8	-0.19	-0.79	0.01	-0.01	0.39	-0.51	2.81	0.36	-0.98	0.18	2.41	-0.98	-0.48	1.03	-0.12	-0.4	0.2	-0.67	0.22	6.48	0.47	0.27	0.56	-0.15	1.83	0.07	-0.21	1.17	-0.21	0.03	-0.97	0.12	-0.23	-0.02	5.29	-0.02	0.28	0.63	-0.19
Omentum 6.1	2.34	-3.74	-0.16	0.22	1.73	-0.95	-0.25	-0.85	-0.66	-0.13	-0.35	-1.21	-0.15	0.4	0.32	-0.72	1.5	0.34	-1.11	0.17	-2.61	-1.03	-1	1.32	-0.14	0.03	0.1	-0.61	0.39	6.64	0.28	0.39	0.63	-0.15	4.86	-0.23	-0.19	1.43	-0.51	0.08	-0.23	0.05	-0.37	-0.24	5.36	-0.29	0.63	1.24	0.03
Omentum 7.1	2.1	-0.16	-0.15	0.13	1.4	0.12	-0.07	-0.05	0.59	0.21	0.42	-0.23	-0.62	0.21	0.4	-0.29	2.16	0.41	-0.65	0.06	2.27	-0.86	-0.38	0.9	-0.06	-0.22	-0.25	-0.34	0.3	4.74	0.04	0.34	0.43	-0.04	1.79	0.34	-0.04	0.98	0.01	0.22	-1.04	0.29	-0.21	0.02	4.61	-0.08	-0.68	0.2	0.15
Omentum 8.1	2.01	-1.03	0.73	0.74	1.82	1.71	0.41	1.21	1.21	0.89	-0.03	0.71	0.02	-0.3	1.2	0.75	3.44	1.08	-0.05	0.56	2.76	0.42	1.09	1.27	0.27	0.54	1.14	0.24	0.79	6.57	1.6	0.08	0.9	0.16	2.19	1.14	0.22	1.25	0.76	0.63	0.12	0.04	0.52	-0.14	3.07	0.03	0.58	0.91	1.36
Omentum 9.1	1.33	-1.03	0.06	-0.3	1.31	-1.12	-0.91	-0.05	0.07	0.36	0.11	-0.74	-0.66	-0.1	-0.21	-0.87	0.65	0.05	-0.73	0.01	2.43	-0.06	-0.57	1.13	-0.21	-0.54	0.07	-0.83	0.1	4.85	0.22	-0.07	-0.19	0.05	0.68	0.77	-0.2	0.55	-0.69	-0.33	0.09	-0.2	-0.29	-0.45	4.34	-0.52	-0.25	0.64	-1.35
Omentum 10.1	1.99	-2.81	-0.33	-0.04	0.27	-1.24	-0.47	-0.35	-0.42	1.02	-0.16	-1.13	0.14	0.43	0.08	-0.4	2.46	0.04	-1.07	0.03	-2.6	-1.11	-0.12	0.78	-0.05	-0.5	0	-0.8	0.34	6.17	-0.27	0.52	0.38	-0.17	0.44	0.49	-0.3	1.16	-0.26	-0.1	-0.8	0.18	-0.32	0.33	5.32	-0.21	-0.37	0.48	-0.28
Omentum 11.1	1.79	-0.08	-0.27	0.12	0.97	-0.07	-0.46	-0.61	0.09	0.43	0.6	-0.6	0.19	0.45	0.12	-0.48	1.13	-0.18	-0.78	-0.18	2.4	-0.36	-0.62	1.25	-0.09	-0.46	-0.13	-0.23	0.08	5.81	-0.35	0.63	0.14	-0.35	1.94	-0.35	-0.29	0.91	-0.46	-0.38	-0.48	-0.12	-0.32	0.48	4.92	-0.39	-0.25	0.72	-0.2
Omentum 13.1	2.6	-1.04	1.19	0.71	1.86	-0.67	0.81	-0.91	-0.64	1.34	-0.63	-0.1	-0.94	1.66	0.79	0.49	0.86	1.27	0.18	0.46	-2.98	-1.58	-0.14	2.4	0.09	0.42	0.86	0.33	1.09	0.61	1.18	0.99	0.52	-0.08	-0.17	-1.14	0.14	1.14	0.84	0.61	0.91	-0.63	0.38	0.63	4.78	1.32	1.46	2	-0.02
Omentum 14.1	-0.09	-1.14	-0.26	0	0.25	-1.46	-0.11	-0.05	0	-0.24	-0.22	0.16	0.11	-0.04	-0.18	-0.65	-0.38	-0.04	-0.02	0.06	-1.9	-0.38	1.1	-0.7	-0.06	0.12	0.42	-0.39	-0.03	-0.62	0.78	-0.12	0.07	0.83	-1.82	0.39	0.02	-0.5	-0.04	-0.11	-0.44	0.38	0.08	-0.19	0.8	0.13	0.21	-0.01	-0.27
Omentum 15.1	0.08	1.18	0.15	-0.09	0.06	-0.68	-0.02	0.07	-0.07	0.22	-0.2	0.2	-0.62	0.48	-0.07	0.25	-2.75	0.04	-0.24	-0.34	-2.11	-0.55	-0.87	-0.28	-0.09	-0.03	0	0.08	-0.03	-0.8	-0.09	-0.1	-0.41	-0.3	-0.53	0.32	-0.06	-0.05	-0.05	-0.31	-0.05	0.29	-0.08	0.56	-1.52	0.05	-0.09	-0.6	-0.07
Omentum 16.1	0.39	-0.2	0.07	0	-0.26	1.55	0.08	-0.3	-0.33	0.19	0.56	0.43	-0.46	-0.08	0.11	0.29	0.31	-0.07	-0.19	0.02	2.44	-0.57	0.66	0.2	0.14	0.12	0.05	0.23	0.14	-0.08	-0.22	0	-0.02	0.29	0.87	0.04	0.14	-0.19	-0.13	-0.09	-0.27	-0.03	-0.03	0.14	2.06	0.03	-0.04	0.23	0.33
Omentum 17.1	-0.9	1.14	-0.85	-0.24	-0.97	0.89	-0.37	-0.19	0.11	-1.05	1.24	0.06	0.49	-1.26	-0.73	0.3	1.92	-0.69	0.07	0.14	2.62	0.42	-0.86	-0.17	0.16	0.16	-0.32	0.09	-0.9	1.44	-1.12	-0.69	-0.01	0.42	1.25	0.13	0.15	-0.03	-0.49	-0.67	-0.65	0.08	-0.07	0	-1.86	-0.93	-0.79	-0.45	0.7
Omentum 19.1	-1.4	0.24	-0.76	-0.32	-0.33	1	-0.51	0.09	1.17	-0.57	0.34	-0.39	0.08	-0.67	-0.51	0.46	1.21	-0.52	-0.4	-0.3	-2.23	0.38	1.05	0.31	-0.01	-0.02	-0.67	-0.59	-0.73	-0.12	-1	-0.66	-0.21	-0.1	-0.15	0.05	-0.3	-0.37	-0.38	-0.35	-0.94	-0.16	-0.26	-0.28	-1.51	-0.66	-0.12	-0.36	-0.06
Omentum 20.1	-0.67	1.06	-0.33	-0.13	-0.38	0.09	-0.16	0.48	0.19	-0.17	-0.52	0.08	0.53	-0.05	-0.05	-0.26	0.22	-0.33	-0.04	-0.19	2.36	1.16	0.06	-0.67	0.12	-0.48	-0.36	0.37	-0.36	-2.68	-0.57	-0.02	-0.21	-0.46	-3.41	-0.09	-0.03	-0.62	-0.32	0.13	-0.26	-0.45	0.04	-0.5	-2.14	-0.17	-0.8	-1.11	-0.6
Omentum 21.1	-0.05	0.5	0.52	-0.06	-0.16	0.08	0.42	0.44	0.33	0.52	-0.44	-0.19	1.22	0.46	0.48	0.17	-0.46	0.13	0.04	0.04	3.59	0.51	-0.26	-0.15	-0.09	-0.55	-0.06	0.18	0.22	-0.38	0.01	0.34	-0.15	-0.29	2.59	-0.16	-0.16	-0.13	0.18	0.4	0.52	-0.15	-0.01	-0.36	-0.98	0.23	-0.46	-0.37	0.16
Omentum 22.1	0.92	0.44	0.37	0.13	-0.44	-0.4	0.27	-0.22	-0.97	-0.21	-0.53	-0.18	0.09	0.47	0.16	-0.4	-2.65	0.02	0.33	0.1	1.88	0.48	-0.49	-0.09	-0.29	-0.03	-0.2	0.21	0.54	0.78	0.44	0.33	0.35	-0.78	-0.75	-0.53	-0.06	1	0.48	0.5	0.31	-0.29	0.13	0	1.45	0.25	0.33	0.75	0.38
Omentum 23.1	-0.07	-2.5	0.48	0.12	0.7	-1.41	0.14	0.59	0.47	0.86	-0.05	0.04	-0.62	0.21	0.58	-0.41	0.16	0.71	0.43	0.17	-1.55	0.41	-0.71	-0.25	0.12	0.34	0.46	-0.35	0.63	0.16	0.93	0.48	0.12	0.4	-1.48	0.9	0.35	-0.02	0.58	0.77	0.86	0.42	-0.06	0.24	-0.46	0.47	0.28	0.09	-0.51
Omentum 24.1	-0.8	0.32	-0.57	-0.12	-0.34	1.01	-0.54	0	-0.27	-0.89	0.43	-0.1	0.13	-1.17	-0.57	-0.24	1.56	-0.51	-0.16	-0.16	-2.12	-0.28	0.47	-0.59	-0.08	-0.05	-0.18	-0.17	-0.56	1.7	-0.35	-0.55	-0.04	0.09	3.6	0.08	-0.19	-0.24	-0.67	-0.88	0.02	0.53	-0.12	-0.24	-0.61	-0.72	0.02	-0.18	-0.04
[truncated: 9 more columns]

## Sheet: log2 FC muscle
	ACACA	ACTA2	ADIPOQ	ADIPOR1	AGT	APOA1	BCL2	COL1A1	CPT1A	CTGF	DGAT2	FABP4	FDFT1	FGFR4	GHR	GRB10	IDE	IGF1	INSIG1	INSIG2	INSR	IRS1	IRS2	JAG1	LCAT	LDAH	LDLR	LPIN1	LPL	MMP2	NR3C1	PEMT	PPARA	PPARG1	PPARGC1A	REPIN1	RORA	SCAP	SCARB1.v1	SCD	SOD1	SOD2	SREBF1	SREBP1	STAT3	TGFB1	TIMP1	TNF	TNFRSF1A
Muscle 1.1	-0.283508	0.160978	-0.260995	0.565806	0.667858	-0.118896	-2.2551	-0.343701	0.873145	0.726948	-0.473744	-0.811813	0.0724819	0.435247	0.178733	0.394108	0.702873	-1.92607	0.220464	0.426598	-0.527513	1.00524	-0.306567	-0.112348	0.812455	-0.0816066	-0.154249	1.28558	0.224727	0.0130232	0.627659	0.345297	-0.0126854	-0.0631871	0.703812	0.0152071	0.335718	0.0207423	-0.39411	0.945533	0.378389	0.341112	0.437656	0.622628	0.55864	-0.139103	-0.104446	-0.522844	-0.148761
Muscle 2.1	-0.365361	0.199901	-0.664939	0.156203	0.410259	-0.396775	-0.170662	-0.550498	1.0242	0.307031	-0.743444	-1.669	-0.71094	0.669603	0.108463	0.152086	0.432517	1.91814	-0.288405	0.1039	-0.422375	0.995125	-0.489743	-0.0676381	0.626337	-0.488228	-0.588115	0.802174	-0.166763	-0.0889222	0.447973	0.471149	0.00780187	-0.0453527	0.377223	-0.0928641	-0.0285511	0.124571	0.0136534	0.929082	0.507346	-0.260364	0.36939	0.288025	0.517625	-0.00427401	-0.0971229	-0.0333541	0.200907
Muscle 3.1	1.29801	0.466239	1.98832	0.363982	0.718831	-0.370406	-0.182094	0.0430725	0.0954707	1.23421	1.86849	0.327517	-0.513565	0.481726	0.518712	0.0448753	0.540174	1.99655	-0.112546	0.656036	-0.577232	-0.0956911	-0.541361	0.0959573	-0.493672	-0.100321	-1.49332	0.389457	0.230348	-0.00930177	0.672253	0.496887	-0.0766838	-0.111328	0.503835	-0.338282	0.145457	-0.0636244	0.0653996	4.15233	0.5032	0.525353	0.346549	0.372552	0.461902	-0.0308644	0.0747876	-1.38539	0.251672
Muscle 4.1	-0.311727	0.0271737	-0.229245	0.385434	0.301168	0.52404	-0.262249	-0.449428	0.314847	0.376862	0.291088	-1.41876	0.0713401	-0.611722	0.0619708	0.379071	0.398429	-1.30061	0.748072	0.445189	-0.437155	0.89424	-0.560705	-0.479358	0.435172	-0.354024	-1.64696	0.754456	-0.0824774	-0.22864	0.462835	-0.278517	-0.223799	-1.22047	-0.0955413	0.221553	0.359557	-0.171222	-0.242229	2.62899	0.223275	-0.168553	0.472161	0.256864	0.219452	-0.28058	-0.526916	-1.29878	-0.0576021
Muscle 5.1	0.89333	0.885884	1.2854	0.196426	-0.322727	0.677472	-0.131126	1.08183	1.46962	1.44387	1.22823	0.44585	-0.300378	0.107363	0.278649	0.677033	0.313478	2.05467	0.118242	0.246869	-0.479802	-3.71495	-0.524541	0.443992	0.799345	0.391939	-0.135767	1.25387	0.214947	0.363765	0.467123	-0.249689	-0.0577065	0.23872	0.569655	0.0523182	0.0979747	0.337572	0.111903	3.5299	0.53291	0.934632	0.625301	0.564408	0.574197	0.458463	0.38434	0.585958	0.512622
Muscle 6.1	0.152829	0.262358	1.72979	0.373912	0.867399	-0.253689	-0.307217	0.411747	0.324709	0.522537	0.91436	0.439148	0.152554	-0.0953415	0.329608	0.0313851	0.429906	-1.75903	0.906518	0.521936	-0.109586	0.741987	-0.816322	0.0137761	0.271272	0.0217562	0.204041	0.599728	-0.00620168	0.00890651	0.597732	0.0402121	-0.408911	-0.724687	-0.0859276	0.105565	0.139381	0.0148382	-0.296379	3.35239	0.399683	0.186329	0.516279	0.714839	0.558692	0.0453909	-0.213795	-0.580995	0.323413
Muscle 7.1	0.842561	1.66789	1.46889	0.835535	0.974984	1.04002	0.0762407	1.19817	0.733547	1.26073	1.16694	1.10593	0.042441	0.609243	-0.608966	0.358738	0.361779	2.1706	-0.769502	-0.402172	0.551341	0.860415	0.751661	0.86919	1.89647	0.362401	-0.361712	1.38701	-0.421778	0.215211	-0.00813724	0.396007	0.56516	-0.529929	2.29185	0.854415	-0.257648	0.453946	0.574489	2.60288	0.360073	-0.220685	0.484694	1.3831	0.938182	0.496727	0.91598	1.20257	0.276367
Muscle 8.1	0.145728	0.444441	0.750073	0.189795	0.510496	-0.728245	-0.619729	-0.139551	0.586632	0.28093	-0.252024	0.123434	-0.257767	0.0131632	-0.323257	-0.00529457	0.389147	2.18785	-0.200959	0.223365	-1.1194	0.727307	-0.849558	-0.0480486	0.452561	0.180215	-0.692117	0.80504	-0.687112	-0.487371	0.431998	-0.436701	-0.439318	0.109799	-0.244372	-0.376224	0.32316	-0.135917	-0.692202	0.957943	-0.0165501	-0.616838	0.185132	0.627653	0.343903	-0.581857	0.0210806	-0.914237	0.0577121
Muscle 9.1	0.514321	0.173838	-0.365406	0.169675	0.069368	-0.240552	0.277977	-0.160862	0.264494	0.752698	-0.241368	-0.65813	-0.0341642	0.242086	0.0954383	0.0157367	0.426764	2.03663	0.452181	0.485122	-0.202624	0.245553	-0.311073	0.139053	0.44526	-0.383444	-0.580039	0.498718	-0.00143364	0.0262466	0.340149	0.320981	-0.0558691	-0.679731	0.174021	0.0919649	-0.199156	-0.0913217	-0.126845	1.58055	0.157836	0.105851	1.13475	-0.0567752	0.0782925	0.0626116	-0.0294772	-1.29091	0.0127721
Muscle 10.1	-0.0208333	0.920242	1.04939	-0.128469	0.086162	-0.153728	0.169169	0.568603	0.476425	1.3067	1.0354	-0.0765069	-0.212437	-0.256594	-0.508964	-0.0403643	-0.271392	-1.28944	0.690161	0.24988	-0.508818	-0.366831	-0.489941	0.189289	-0.267203	-0.144075	-1.38429	0.307759	-0.263195	0.0313269	0.0722587	0.0290406	-0.411939	0.0190762	-0.177668	-0.0177244	-0.346652	-0.245044	0.0709518	3.38681	0.119075	-0.848838	0.376687	0.0992267	-0.0263859	-0.134808	0.266498	-0.575386	-0.196047
Muscle 11.1	-0.098768	0.406088	0.459446	-0.313705	-0.211073	0.144588	-0.848474	0.261	0.567859	-0.240572	0.52834	-0.14682	-0.431253	-0.543173	-0.393391	-0.161829	-0.0129604	1.9909	0.0600398	0.23932	-1.05412	0.103702	-0.781242	-0.0362092	-0.152008	-0.363423	-1.39073	0.0586628	-0.0681058	-0.444783	0.208158	-0.643079	-0.683194	-0.0681135	0.497835	-0.856174	-0.736884	-0.407205	0.587459	2.09506	0.235464	0.210153	-0.0316726	-0.357012	0.0673105	0.0144457	0.114595	-0.841811	-0.134765
Muscle 13.1	5.27291	0.684201	6.8488	-1.44287	2.90461	0.731076	0.876722	0.584962	1.67589	0.0555517	6.48123	4.09081	2.03959	-4.34824	0.657508	-2.23892	-1.77885	-0.433136	1.52917	-0.646886	-0.431134	-3.53236	0.324962	1.47856	0.564915	1.34942	1.64024	-0.998092	2.9978	1.32451	-0.523898	-2.18258	-1.24595	3.35563	-5.43869	-2.97069	-3.18672	0.142527	1.27002	6.94998	1.21286	-1.22689	0.36869	-1.20634	0.00395056	1.30183	0.952039	3.25069	1.01408
Muscle 14.1	-0.78154	-0.812748	-1.49279	0.131113	0.318995	-0.246482	-0.125769	-0.565078	-0.514483	-0.99001	-0.350853	-0.818485	-0.767021	0.378616	-0.0163269	0.0523029	0.0911877	-1.83966	-0.392274	-0.0313258	-0.128374	0.774993	-0.27424	-0.254625	0.714148	0.192817	-1.23588	-0.306874	-0.454136	-0.343582	0.0962241	-0.0892394	0.011017	-0.0239457	0.188679	0.171164	0.569272	-0.142022	-0.131713	-1.07245	-0.0563463	-0.37749	-0.202115	0.465133	-0.0448883	-0.473785	-0.221435	0.584507	-0.305751
Muscle 15.1	-0.25433	0.416808	-0.934959	0.223928	0.638224	0.242072	-0.137735	0.0463345	-0.238215	-0.65421	-0.663609	0.342182	-0.487392	0.228476	-0.054236	0.272724	0.0882849	-1.67772	-0.128383	0.0158782	0.162405	-0.386897	0.150818	-0.0495263	-0.469443	-1.13635	-0.392175	0.0944453	-0.190847	0.183831	0.251193	0.429856	0.245128	-0.0103203	1.62498	0.420234	0.161239	-0.273581	0.469747	-1.26758	0.0437117	0.421496	0.0118102	0.240938	0.01353	0.363013	0.139303	-0.174162	0.0432321
Muscle 16.1	-0.311606	-0.405427	-0.715105	0.280447	-1.04548	0.287704	-0.449723	-0.224514	0.0300118	-0.335599	-0.851557	-0.786235	-0.139503	0.801515	-0.255251	0.43275	0.336311	2.05397	0.366177	-0.137405	-0.0951498	0.141861	0.0726146	-0.271105	-0.0105069	-0.133402	-0.145529	0.657415	-0.509171	0.00489392	-0.145362	0.463937	0.190239	-0.631722	0.314629	0.713967	0.272348	0.0801964	-0.144288	-0.167422	-0.12626	0.29482	0.471742	0.27652	-0.0256144	0.0152556	-0.22836	0.432478	-0.111388
Muscle 17.1	-0.733036	-0.243339	-0.812617	-0.110601	-1.11009	-0.693838	-0.213015	-1.02351	-1.29769	-0.956099	-1.2118	-0.654341	-0.153083	0.334675	-0.290644	0.041121	0.146248	1.6519	-0.439355	-0.0618592	-0.0676634	-0.347042	-0.726455	-0.628261	-1.00441	-0.411492	-1.17433	0.441947	-0.569553	-0.353665	-0.174135	-0.0703433	-0.122378	-0.680773	0.244606	0.0336489	-0.117554	-0.314356	0.261445	-1.07173	-0.405606	-0.194431	-0.252961	0.0873967	-0.418625	-0.774042	-0.593497	-2.96865	-0.690219
Muscle 18.1	-0.169259	0.73263	0.444913	0.642027	-0.114925	0.404043	0.630652	0.847535	-0.377626	0.301937	-0.225244	-0.222029	1.01401	0.508146	0.138972	0.556769	0.400695	-1.30266	0.928787	0.3871	0.402605	0.844325	0.212448	0.32109	0.863475	0.333829	0.59626	0.219688	0.0579993	0.332254	0.205404	0.496792	0.0718937	-0.134129	0.742217	0.81532	0.471148	0.512429	0.350891	0.746902	0.0657479	0.547556	1.09466	0.379183	0.195005	0.131328	0.406602	-1.49345	0.217657
Muscle 19.1	-0.539789	-0.285431	1.55737	0.463986	0.393515	-0.186721	0.22575	0.10674	0.114778	-0.32004	0.444122	0.139505	0.663699	0.883878	0.386188	0.23494	0.712505	-1.1844	-0.104562	0.398935	0.285487	1.24746	0.122203	0.0677824	0.055159	0.417708	-0.128405	0.719809	-0.0391039	0.0706291	0.284861	0.595545	0.561061	0.0296854	0.616392	0.155366	1.15963	0.380747	-0.495752	-0.347355	0.146104	-0.0330063	-0.0617993	0.155448	0.450396	-0.138935	0.101323	0.468565	0.251275
Muscle 20.1	0.385779	0.718544	0.16329	0.0445891	-0.187299	0.269573	0.270466	0.444797	0.930793	0.453455	-0.271982	-0.259083	-0.0930734	0.685453	-0.328965	-0.170379	0.212463	2.2525	-0.737706	0.336134	0.147225	-0.407554	0.0705427	0.273808	0.225782	0.581615	0.256771	-0.535659	0.465667	-0.122975	-0.0925015	0.419815	0.205196	0.396754	0.767446	-0.0500484	-0.190773	0.472885	-0.112598	-1.02346	-0.0462186	0.684123	-0.471296	-0.260602	0.117758	0.393566	0.475301	0.0380504	0.263073
Muscle 21.1	-0.941856	0.261124	-3.91609	-0.709708	-0.889287	-0.33283	-1.34098	-0.214497	-0.59342	0.391387	-1.65818	-0.107386	0.278666	-0.584002	-0.477272	-0.301925	-0.665489	2.79971	-0.678793	-0.442319	-0.572304	0.00703559	-0.792629	-0.24149	-1.18697	-0.150906	-0.00632848	-1.77639	-0.0528437	-0.245377	-0.637552	-0.143792	0.0465127	0.0431529	0.429684	-0.336967	-0.909554	-0.286957	-0.0349649	-2.02014	-0.364773	0.20694	-0.773639	-0.60568	-0.529051	-0.172395	-0.325448	-0.545373	-0.289172
Muscle 22.1	-0.765947	-0.303704	0.179054	0.167665	-0.240014	-0.224528	0.0995372	-0.322269	-0.224316	-0.381152	-0.144403	-0.445739	-0.640184	0.546072	0.11888	0.405861	0.121067	1.28252	-0.0915274	0.128836	-0.309199	0.966404	-0.122255	-0.287777	-0.117184	-0.651433	0.339392	0.351468	-0.33153	-0.701443	0.271428	-0.0503646	0.175899	-0.338789	0.685484	0.116955	0.377888	-0.247322	-0.345112	-0.203438	0.00678204	0.216011	0.00251851	0.0869724	0.0243032	-0.494233	-0.158043	0.0401804	-0.376365
Muscle 23.1	-0.911843	-0.811662	-0.608231	-0.0508423	-1.1412	-0.301323	-0.164843	-1.0749	0.305507	0.575337	-0.68719	-0.988526	-1.19777	0.0720319	0.0194593	-0.0946055	-0.111206	-2.07589	-0.00790622	-0.0138281	0.134123	0.872241	0.0771353	-0.43365	-0.489678	-0.482066	-0.80975	0.540822	-1.08952	-0.590069	0.374551	-0.284352	-0.0583138	-1.60793	-0.557607	0.508477	0.492077	-0.364247	-0.612421	-0.746267	-0.476808	-0.857155	-0.220492	0.238787	-0.219188	-0.464053	-0.930733	0.305547	-0.521808
Muscle 24.1	-0.249486	0.0490054	-0.713628	0.360267	0.472948	0.0512544	0.328939	1.3944	0.188769	1.85944	-0.860532	-0.290671	-0.517946	0.493377	0.101689	0.809362	0.446787	-1.52714	-0.243625	0.0667392	0.47198	-0.180468	0.884856	0.0251948	0.854717	0.0902682	1.05974	0.591416	-0.28476	0.440997	0.0897869	0.41472	-0.0803067	-0.397618	0.382178	0.42257	0.900992	0.0397008	-0.475258	0.222947	0.000803234	0.318027	0.0328786	0.142248	0.432423	0.312448	0.38295	0.0616166	0.505388
[truncated: 5 more columns]

## Sheet: T-test liver
(HFD) vs (SD)	Fold change	P-Value
IGFBP2	-3.06418	3.08e-07		in green p-values passing MTC
CPT1A	2.93358	5.11e-07		in yellow p-values <0.05
GHR	1.83295	9.737e-05
SCARB1,v1	1.5136	9.8535e-05
KLB	-4.11402	0.000112414
PPARA	1.69551	0.000157575
LPIN1	-2.04003	0.000166789
IL18	1.60011	0.000184481
IDE	1.2853	0.000254664
FDFT1	-2.25185	0.000435961
LDLR	-2.4397	0.000466532
INSR	-1.39923	0.000700237
PCSK9	-1.78003	0.00110475
IRS2	-1.70912	0.00131777
MTTP	-1.45085	0.00224789
SOD2	-1.26529	0.00248972
INSIG1	-2.12474	0.00267998
SREBF1	1.828	0.00580228
AGT	-1.38777	0.00803983
STAT3	-1.32361	0.00850352
SOD1	-1.3256	0.0108801
IL6	1.96907	0.0125872
NR1I2	-1.27827	0.0212655
CCL2	1.55943	0.0247117
TLR4	1.48799	0.0309505
GNMT	-1.60282	0.0328186
GLUT2	1.44514	0.0433015
LEPR_01	-1.63604	0.0479525
SCAP	1.22999	0.0486852
LDAH	1.23321	0.0515244
APOB	1.14798	0.0797769
REPIN1	-1.20026	0.0884564
COL1A1	1.70175	0.0945978
MMP9	-1.67653	0.113541
GCKR	1.19421	0.123163
FABP4	1.56364	0.144815
PPARGC1A	-1.23003	0.166802
TGFB1	-1.25433	0.198647
DGAT2	1.2009	0.209353
TNFRSF1A	-1.06197	0.259032
ABCC2	1.11972	0.269905
ADIPOR1	-1.10319	0.302648
INSIG2	1.23891	0.342596
SREBP1	-1.24807	0.349923
IRS1	1.36849	0.366919
JAG1	-1.10267	0.376407
CTGF	1.13545	0.380274
SCD	1.25348	0.429517
APOA1	-1.1461	0.431322
NR3C1	1.09291	0.463393
FOXA1	-1.05687	0.481267
PEMT	-1.03862	0.619406
UCP2	1.10117	0.650674
CASP1	-1.08963	0.693715
NLRP3	1.06699	0.745995
ACTA2	-1.0413	0.794789
GRB10	1.0171	0.857827
ACACA	-1.03642	0.859481
RORA	-1.02717	0.863197
FGFR4	1.0187	0.863851
TM6SF2	-1.01581	0.874119
RBP4	-1.01096	0.90588
APOC3	-1.01572	0.906333
MMP2	1.00162	> 0.99

[truncated: 4 more sheets: T-test liver extra genes, T-test omentum, T-test muscle, Relevant genes DE]
