# Supplementary material for: High fat diet is associated with gut microbiota dysbiosis and decreased gut microbial derived metabolites related to metabolic health in young Göttingen Minipigs
Source: PLoS One. 2024 Mar 1;19(3):e0298602. doi: 10.1371/journal.pone.0298602 (PMC10906878; doi:10.1371/journal.pone.0298602)
Supplement: S6 Table — Significant features have a greater than two-fold difference between the study groups and an FDR-adjusted p < 0.05, calculated by a Student’s t-test. (XLSX) [file pone.0298602.s011.xlsx]

## Sheet: Table legend
S6 Table Plasma metabolites that significantly differ between HFD-fed and chow-fed minipigs. Significant features have a greater than two-fold difference between the study groups and an FDR-adjusted p < 0.05, calculated by a Student’s t-test.

## Sheet: Metabolites
Metabolite	Metabolite name	Metabolic class	Fold change	p.ajusted	-LOG10(p)'
PC aa C40:2	PC aa C40:2	Phosphatidylcholines	9.3107	3.089e-07	6.5102
PC aa C40:3	PC aa C40:3	Phosphatidylcholines	5.8549	4.794e-07	6.3193
PC aa C42:2	PC aa C42:2	Phosphatidylcholines	4.2974	5.5692e-07	6.2542
CE(20:0)	CE(20:0)	Cholesteryl esters	16.285	7.7916e-07	6.1084
HexCer(d18:1/18:1)	HexCer(d18:1/18:1)	Hexosylceramides	6.2469	7.7916e-07	6.1084
PC aa C42:1	PC aa C42:1	Phosphatidylcholines	6.3031	7.7916e-07	6.1084
PC ae C30:2	PC ae C30:2	Phosphatidylcholines	5.397	7.7916e-07	6.1084
PC ae C42:1	PC ae C42:1	Phosphatidylcholines	6.6271	7.7916e-07	6.1084
PC ae C42:2	PC ae C42:2	Phosphatidylcholines	4.6972	7.7916e-07	6.1084
PC aa C42:0	PC aa C42:0	Phosphatidylcholines	6.9851	1.1374e-06	5.9441
PC ae C42:3	PC ae C42:3	Phosphatidylcholines	4.0681	1.1374e-06	5.9441
PC ae C44:3	PC ae C44:3	Phosphatidylcholines	4.6162	4.5021e-06	5.3466
PC aa C42:4	PC aa C42:4	Phosphatidylcholines	3.8317	5.2397e-06	5.2807
PC ae C38:2	PC ae C38:2	Phosphatidylcholines	4.3134	7.2199e-06	5.1415
PC ae C40:1	PC ae C40:1	Phosphatidylcholines	3.3164	7.2199e-06	5.1415
TG(18:3_33:2)	TG(18:3_33:2)	Triglycerides	-18.3258	8.4492e-06	5.0732
alpha-AAA	a-Aminoadipic acid	Amino acid-related	4.9204	2.3243e-05	4.6337
PC ae C38:3	PC ae C38:3	Phosphatidylcholines	3.392	2.5831e-05	4.5879
PC ae C40:4	PC ae C40:4	Phosphatidylcholines	3.1309	2.5831e-05	4.5879
PC ae C40:2	PC ae C40:2	Phosphatidylcholines	3.2886	2.8014e-05	4.5526
PC ae C40:3	PC ae C40:3	Phosphatidylcholines	5.0881	3.5235e-05	4.453
HexCer(d18:1/16:0)	HexCer(d18:1/16:0)	Hexosylceramides	2.952	3.9251e-05	4.4061
Cer(d18:1/16:0)	Cer(d18:1/16:0)	Ceramides	2.7237	9.295e-05	4.0317
PC ae C36:1	PC ae C36:1	Phosphatidylcholines	3.1769	9.7571e-05	4.0107
Cer(d18:1/20:0)	Cer(d18:1/20:0)	Ceramides	2.4587	0.0001746	3.758
PC ae C44:4	PC ae C44:4	Phosphatidylcholines	2.6943	0.00017672	3.7527
Cer(d18:1/24:1)	Cer(d18:1/24:1)	Ceramides	2.9266	0.00022464	3.6485
PC aa C36:1	PC aa C36:1	Phosphatidylcholines	3.3801	0.00027882	3.5547
TG(18:3_34:3)	TG(18:3_34:3)	Triglycerides	-8.13537	0.00027882	3.5547
PC aa C38:0	PC aa C38:0	Phosphatidylcholines	3.8984	0.00028352	3.5474
CE(18:0)	CE(18:0)	Cholesteryl esters	5.0269	0.00028552	3.5444
HexCer(d18:1/24:1)	HexCer(d18:1/24:1)	Hexosylceramides	2.4843	0.0003337	3.4766
HexCer(d18:1/22:0)	HexCer(d18:1/22:0)	Hexosylceramides	2.7413	0.00044725	3.3495
Cer(d18:1/18:1)	Cer(d18:1/18:1)	Ceramides	2.1183	0.00050517	3.2966
CE(18:1)	CE(18:1)	Cholesteryl esters	4.6579	0.000522	3.2823
TG(17:0_36:4)	TG(17:0_36:4)	Triglycerides	-3.78172	0.00059354	3.2266
PC ae C42:4	PC ae C42:4	Phosphatidylcholines	2.7518	0.00061608	3.2104
PC aa C36:0	PC aa C36:0	Phosphatidylcholines	3.0542	0.00086279	3.0641
Cer(d18:1/22:0)	Cer(d18:1/22:0)	Ceramides	2.5607	0.0010594	2.975
TG(18:2_38:6)	TG(18:2_38:6)	Triglycerides	-4.04057	0.0011235	2.9494
SM C16:0	SM C16:0	Sphingomyelins	2.1115	0.0015501	2.8096
HexCer(d18:1/18:0)	HexCer(d18:1/18:0)	Hexosylceramides	2.3913	0.0016153	2.7918
PC aa C40:4	PC aa C40:4	Phosphatidylcholines	2.1299	0.0018738	2.7273
TG(18:2_35:3)	TG(18:2_35:3)	Triglycerides	-3.47766	0.0018738	2.7273
Xanthine	Xanthine	Nucleobases and related	-2.45242	0.0018738	2.7273
Trigonelline	Trigonelline	Alkaloids	-4.45514	0.002014	2.6959
AABA	a-Aminobutyric acid	Amino acid-related	2.2066	0.0022045	2.6567
PC aa C36:2	PC aa C36:2	Phosphatidylcholines	2.7257	0.0023565	2.6277
Hex2Cer(d18:1/18:0)	Hex2Cer(d18:1/18:0)	Dihexosylceramides	2.3796	0.0023649	2.6262
TG(20:3_36:4)	TG(20:3_36:4)	Triglycerides	-2.45333	0.0025873	2.5871
CE(16:0)	CE(16:0)	Cholesteryl esters	2.4331	0.0027526	2.5603
PC aa C42:5	PC aa C42:5	Phosphatidylcholines	2.0461	0.0030055	2.5221
PC aa C34:1	PC aa C34:1	Phosphatidylcholines	2.633	0.0035066	2.4551
HipAcid	Hippurate	Carboxylic acids	-3.05111	0.0035543	2.4492
TG(22:5_34:2)	TG(22:5_34:2)	Triglycerides	-3.19051	0.0035543	2.4492
TG(20:5_36:3)	TG(20:5_36:3)	Triglycerides	-2.39057	0.0043152	2.365
TG(18:2_38:5)	TG(18:2_38:5)	Triglycerides	-2.55161	0.0047695	2.3215
CE(20:3)	CE(20:3)	Cholesteryl esters	2.6187	0.0049195	2.3081
PC aa C32:3	PC aa C32:3	Phosphatidylcholines	2.0426	0.0049195	2.3081
TG(20:4_36:4)	TG(20:4_36:4)	Triglycerides	-3.09339	0.0054967	2.2599
PC ae C34:1	PC ae C34:1	Phosphatidylcholines	2.1089	0.0060747	2.2165
TG(22:5_34:3)	TG(22:5_34:3)	Triglycerides	-3.39847	0.0068379	2.1651
TG(18:2_38:4)	TG(18:2_38:4)	Triglycerides	-2.23239	0.0074595	2.1273
CE(18:2)	CE(18:2)	Cholesteryl esters	2.562	0.0080955	2.0918
lysoPC a C18:1	lysoPC a C18:1	Lysophosphatidylcholines	2.2869	0.0083431	2.0787
TG(20:4_34:3)	TG(20:4_34:3)	Triglycerides	-2.95893	0.0083431	2.0787
TMAO	Trimethylamine-N-oxide	Amine oxides	-4.83325	0.0083431	2.0787
C14:1	Tetradecenoylcarnitine	Acylcarnitines	2.0637	0.0088724	2.052
TG(18:1_33:3)	TG(18:1_33:3)	Triglycerides	-3.62963	0.0091289	2.0396
CE(22:6)	CE(22:6)	Cholesteryl esters	2.1094	0.014059	1.8521
TG(16:0_34:4)	TG(16:0_34:4)	Triglycerides	-2.99769	0.014059	1.8521
TG(20:2_34:3)	TG(20:2_34:3)	Triglycerides	-2.32775	0.015409	1.8122
3-IPA	3-indole-propionic acid	Indole	-4.93121	0.019111	1.7187
Hex2Cer(d18:1/16:0)	Hex2Cer(d18:1/16:0)	Dihexosylceramides	2.0388	0.019323	1.7139
PC aa C32:1	PC aa C32:1	Phosphatidylcholines	2.2286	0.019323	1.7139
lysoPC a C18:2	lysoPC a C18:2	Lysophosphatidylcholines	2.1877	0.028908	1.539
PC aa C38:4	PC aa C38:4	Phosphatidylcholines	2.155	0.030093	1.5215
Betaine	Betaine	Amino acid-related	-2.13484	0.039636	1.4019
TG(22:6_34:2)	TG(22:6_34:2)	Triglycerides	-4.52878	0.042048	1.3763
PC aa C36:3	PC aa C36:3	Phosphatidylcholines	2.0513	0.046726	1.3304

## Sheet: Metabolism Indicators
Metabolism indicator	Fold change	p.ajusted	-LOG10(p)'
Ratio of SM-OHs to SM-Non OHs	-2.06954	4.3142e-06	5.3651
Sum of Saturated CEs	4.7738	0.00024232	3.6156
TMAO Synthesis (direct)	-7.05617	0.0016856	2.7732
Sum of VLCFA-LysoPCs	5.8514	0.0016856	2.7732
HipAcid Synthesis	-2.75786	0.001846	2.7338
3-IPA Synthesis	-5.38387	0.0021107	2.6756
Sum of MUFA-CEs	5.3973	0.0025671	2.5906
Betaine Synthesis	-3.44163	0.0027113	2.5668
Sarcosine Synthesis from Choline	-2.36345	0.0029919	2.5241
Sum of VLCFA-CEs	2.8917	0.0030722	2.5125
Sum of PCs (ae)	2.2711	0.0042453	2.3721
Sum of CEs	3.06	0.0042453	2.3721
Sum of LCFA-CEs	3.062	0.0042453	2.3721
Sum of Betaine and Related Metabolites	-2.16675	0.0072687	2.1385
Ratio of Short-Chain to Long-Chain ACs	-2.18236	0.010546	1.9769
Sum of Aminobutyric Acids	2.175	0.010546	1.9769
Sum of MUFA-PCs	2.9816	0.010991	1.959
Sum of PUFA-CEs	2.4235	0.016262	1.7888
Sum of LCFA-Cer	3.1889	0.021013	1.6775
Secondary BA Synthesis	-3.39466	0.021314	1.6713
Sum of MUFA-LysoPCs	2.2763	0.023473	1.6294
Sum of SFA-PCs	2.3207	0.023473	1.6294
Sum of PCs	2.1626	0.024921	1.6034
Sum of Choline Lipids	2.0916	0.025079	1.6007
Sum of HexCer	2.044	0.028182	1.55
Sum of PCs (aa)	2.1509	0.029366	1.5322
Sum of PUFA-PCs	2.0275	0.031351	1.5037
Sum of PUFA-LysoPCs	2.1163	0.034383	1.4637
Indole Sulfonation	-3.75347	0.037852	1.4219
Sum of Cer	2.0963	0.046267	1.3347
