# Supplementary material for: High fat diet is associated with gut microbiota dysbiosis and decreased gut microbial derived metabolites related to metabolic health in young Göttingen Minipigs
Source: PLoS One. 2024 Mar 1;19(3):e0298602. doi: 10.1371/journal.pone.0298602 (PMC10906878; doi:10.1371/journal.pone.0298602)
Supplement: S7 Table — Significant features have a greater than two-fold difference between the study groups and an FDR-adjusted p < 0.05, calculated by a Student’s t-test. (XLSX) [file pone.0298602.s012.xlsx]

## Sheet: Table legend
S7 Table Plasma metabolites that significantly differ between female HFD-fed and chow-fed minipigs. Significant features have a greater than two-fold difference between the study groups and an FDR-adjusted p < 0.05, calculated by a Student’s t-test.

## Sheet: Metabolites
Metabolite	Metabolite name	Metabolite class	Fold change	p.ajusted	-LOG10(p)'
C3-DC (C4-OH)	Malonylcarnitine	Acylcarnitines	-5.79576	1.825e-09	8.7387
SM C26:0	SM C26:0	Sphingomyelins	-28.9813	2.5938e-07	6.5861
Trigonelline	Trigonelline	Alkaloids	-4.62792	5.1145e-06	5.2912
CE(22:1)	CE(22:1)	Cholesteryl esters	18.4	7.2632e-05	4.1389
lysoPC a C28:0	lysoPC a C28:0	Lysophosphatidylcholines	14.916	7.2632e-05	4.1389
PC aa C40:2	PC aa C40:2	Phosphatidylcholines	10.767	0.00018995	3.7214
Betaine	Betaine	Amino acid-related	-2.54227	0.00023266	3.6333
CE(22:2)	CE(22:2)	Cholesteryl esters	10.106	0.00023266	3.6333
CE(20:0)	CE(20:0)	Cholesteryl esters	15.201	0.00023266	3.6333
CE(20:1)	CE(20:1)	Cholesteryl esters	16.361	0.00023266	3.6333
PC ae C38:1	PC ae C38:1	Phosphatidylcholines	7.2163	0.00023266	3.6333
TG(18:2_36:5)	TG(18:2_36:5)	Triglycerides	-25.8118	0.00023266	3.6333
3-IPA	3-indole-propionic acid	Indole	-6.07423	0.00033188	3.479
PC aa C40:3	PC aa C40:3	Phosphatidylcholines	6.2792	0.00033188	3.479
ProBetaine	Proline betaine	Amino acid-related	-13.1579	0.00035136	3.4542
HipAcid	Hippurate	Carboxylic acids	-3.7449	0.00035136	3.4542
PC aa C42:0	PC aa C42:0	Phosphatidylcholines	9.6681	0.00035136	3.4542
PC aa C42:1	PC aa C42:1	Phosphatidylcholines	7.7124	0.00037922	3.4211
PC aa C42:2	PC aa C42:2	Phosphatidylcholines	4.2764	0.00044474	3.3519
PC ae C42:3	PC ae C42:3	Phosphatidylcholines	4.4395	0.00057738	3.2385
PC ae C30:2	PC ae C30:2	Phosphatidylcholines	6.1298	0.00075124	3.1242
HexCer(d18:1/18:1)	HexCer(d18:1/18:1)	Hexosylceramides	5.7972	0.00076131	3.1184
PC ae C42:1	PC ae C42:1	Phosphatidylcholines	7.184	0.00080367	3.0949
PC ae C42:2	PC ae C42:2	Phosphatidylcholines	5.0588	0.00089387	3.0487
PC ae C44:3	PC ae C44:3	Phosphatidylcholines	4.7937	0.00091538	3.0384
PC ae C40:1	PC ae C40:1	Phosphatidylcholines	3.5166	0.0010449	2.9809
PC aa C42:4	PC aa C42:4	Phosphatidylcholines	4.1296	0.0010449	2.9809
PC ae C30:1	PC ae C30:1	Phosphatidylcholines	17.198	0.0010449	2.9809
TG(18:3_33:2)	TG(18:3_33:2)	Triglycerides	-20.6428	0.0011893	2.9247
PC ae C40:3	PC ae C40:3	Phosphatidylcholines	5.5217	0.0011996	2.921
PC ae C40:4	PC ae C40:4	Phosphatidylcholines	3.2348	0.0019471	2.7106
5-AVA	5-aminovaleric acid	Amino acid-related	-4.82137	0.002158	2.666
PC aa C38:0	PC aa C38:0	Phosphatidylcholines	5.1311	0.002158	2.666
PC aa C24:0	PC aa C24:0	Phosphatidylcholines	11.373	0.002158	2.666
TG(20:2_34:4)	TG(20:2_34:4)	Triglycerides	-9.68054	0.0023137	2.6357
PC ae C40:2	PC ae C40:2	Phosphatidylcholines	3.4342	0.0025079	2.6007
Cer(d18:1/18:1)	Cer(d18:1/18:1)	Ceramides	2.119	0.0032284	2.491
HexCer(d18:1/22:0)	HexCer(d18:1/22:0)	Hexosylceramides	2.7797	0.0040366	2.394
Cer(d18:1/24:1)	Cer(d18:1/24:1)	Ceramides	3.2275	0.0041703	2.3798
PC ae C44:4	PC ae C44:4	Phosphatidylcholines	2.9439	0.0044738	2.3493
PC ae C38:3	PC ae C38:3	Phosphatidylcholines	2.9812	0.0047092	2.3271
HexCer(d18:1/16:0)	HexCer(d18:1/16:0)	Hexosylceramides	2.3011	0.0051423	2.2888
PC ae C36:1	PC ae C36:1	Phosphatidylcholines	2.9947	0.0051423	2.2888
PC aa C32:1	PC aa C32:1	Phosphatidylcholines	2.5312	0.0051834	2.2854
PC ae C42:4	PC ae C42:4	Phosphatidylcholines	2.9344	0.0054201	2.266
PC ae C44:5	PC ae C44:5	Phosphatidylcholines	2.1751	0.0057871	2.2375
PC ae C38:2	PC ae C38:2	Phosphatidylcholines	3.2831	0.0059285	2.2271
Cer(d18:1/22:0)	Cer(d18:1/22:0)	Ceramides	3.0847	0.006007	2.2213
CE(16:1)	CE(16:1)	Cholesteryl esters	9.7027	0.0061331	2.2123
PC aa C40:1	PC aa C40:1	Phosphatidylcholines	6.1208	0.0061331	2.2123
lysoPC a C26:0	lysoPC a C26:0	Lysophosphatidylcholines	11.099	0.0065093	2.1865
TG(22:2_32:4)	TG(22:2_32:4)	Triglycerides	-6.79995	0.0066583	2.1766
TG(18:3_36:3)	TG(18:3_36:3)	Triglycerides	-11.1008	0.006914	2.1603
lysoPC a C26:1	lysoPC a C26:1	Lysophosphatidylcholines	8.9798	0.0075476	2.1222
PC aa C36:1	PC aa C36:1	Phosphatidylcholines	3.1243	0.0075476	2.1222
TMAO	Trimethylamine-N-oxide	Amine oxides	-5.85001	0.0078894	2.103
Cer(d18:1/18:0)	Cer(d18:1/18:0)	Ceramides	5.7803	0.0078894	2.103
HexCer(d18:1/14:0)	HexCer(d18:1/14:0)	Hexosylceramides	6.3175	0.0078894	2.103
TG(16:0_36:6)	TG(16:0_36:6)	Triglycerides	-16	0.0078894	2.103
alpha-AAA	a-Aminoadipic acid	Amino acid-related	3.7785	0.0082441	2.0839
HexCer(d18:1/24:1)	HexCer(d18:1/24:1)	Hexosylceramides	2.1532	0.0094779	2.0233
Cer(d18:1/16:0)	Cer(d18:1/16:0)	Ceramides	2.5303	0.011482	1.94
TG(18:3_36:4)	TG(18:3_36:4)	Triglycerides	-12.2002	0.011482	1.94
lysoPC a C28:1	lysoPC a C28:1	Lysophosphatidylcholines	5.652	0.011621	1.9348
AABA	a-Aminobutyric acid	Amino acid-related	2.6281	0.011762	1.9295
Cer(d18:1/20:0)	Cer(d18:1/20:0)	Ceramides	2.2032	0.011762	1.9295
TG(18:1_36:6)	TG(18:1_36:6)	Triglycerides	-10.0723	0.011762	1.9295
TG(18:3_35:2)	TG(18:3_35:2)	Triglycerides	-8.08604	0.011762	1.9295
Hex2Cer(d18:1/20:0)	Hex2Cer(d18:1/20:0)	Dihexosylceramides	2.093	0.012715	1.8957
PC aa C32:3	PC aa C32:3	Phosphatidylcholines	2.4943	0.012755	1.8943
TG(20:4_33:2)	TG(20:4_33:2)	Triglycerides	-6.41849	0.01401	1.8535
PC aa C28:1	PC aa C28:1	Phosphatidylcholines	3.0578	0.014373	1.8425
PC aa C42:5	PC aa C42:5	Phosphatidylcholines	2.1907	0.014572	1.8365
PC aa C36:0	PC aa C36:0	Phosphatidylcholines	2.9806	0.015106	1.8208
HexCer(d18:1/18:0)	HexCer(d18:1/18:0)	Hexosylceramides	2.2091	0.01519	1.8184
TG(18:3_34:3)	TG(18:3_34:3)	Triglycerides	-9.78953	0.016901	1.7721
TG(18:2_33:2)	TG(18:2_33:2)	Triglycerides	-4.97438	0.016901	1.7721
CE(18:1)	CE(18:1)	Cholesteryl esters	5.4614	0.017836	1.7487
PC aa C34:1	PC aa C34:1	Phosphatidylcholines	2.5693	0.018163	1.7408
TG(20:4_36:5)	TG(20:4_36:5)	Triglycerides	-8.08996	0.01927	1.7151
CE(18:0)	CE(18:0)	Cholesteryl esters	5.6126	0.021613	1.6653
TG(18:2_35:3)	TG(18:2_35:3)	Triglycerides	-4.5039	0.022421	1.6493
TG(16:0_36:5)	TG(16:0_36:5)	Triglycerides	-7.05916	0.023059	1.6372
CE(17:1)	CE(17:1)	Cholesteryl esters	7.2113	0.024513	1.6106
TG(17:0_36:4)	TG(17:0_36:4)	Triglycerides	-3.8613	0.026573	1.5756
PC ae C36:0	PC ae C36:0	Phosphatidylcholines	2.2528	0.026901	1.5702
TG(18:1_36:5)	TG(18:1_36:5)	Triglycerides	-6.53424	0.028157	1.5504
GLCAS	Glycolithocholic acid-sulfate	Bile acids	-8.53679	0.028334	1.5477
CE(22:6)	CE(22:6)	Cholesteryl esters	3.2903	0.028334	1.5477
PC aa C36:2	PC aa C36:2	Phosphatidylcholines	2.3326	0.028334	1.5477
SM C16:0	SM C16:0	Sphingomyelins	2.0944	0.028954	1.5383
TG(22:6_34:3)	TG(22:6_34:3)	Triglycerides	-4.85932	0.029937	1.5238
TG(18:0_36:5)	TG(18:0_36:5)	Triglycerides	-5.37692	0.030888	1.5102
TG(20:3_36:4)	TG(20:3_36:4)	Triglycerides	-2.66007	0.031393	1.5032
TG(18:2_34:4)	TG(18:2_34:4)	Triglycerides	-5.64207	0.032697	1.4855
CE(16:0)	CE(16:0)	Cholesteryl esters	2.7588	0.033633	1.4732
PC ae C42:0	PC ae C42:0	Phosphatidylcholines	4.162	0.034772	1.4588
SM C18:0	SM C18:0	Sphingomyelins	2.1727	0.041287	1.3842
PC ae C34:1	PC ae C34:1	Phosphatidylcholines	2.1515	0.043413	1.3624
C14:1	Tetradecenoylcarnitine	Acylcarnitines	2.442	0.043495	1.3616
DiCA(12:0)	Dodecanedioic acid	Carboxylic acids	-4.50005	0.043495	1.3616
TG(16:1_36:5)	TG(16:1_36:5)	Triglycerides	-4.67792	0.043495	1.3616
TG(18:3_36:2)	TG(18:3_36:2)	Triglycerides	-3.59415	0.043495	1.3616
TG(18:2_36:4)	TG(18:2_36:4)	Triglycerides	-5.30504	0.04497	1.3471
HexCer(d18:1/20:0)	HexCer(d18:1/20:0)	Hexosylceramides	2.8513	0.046	1.3372
TG(22:1_32:5)	TG(22:1_32:5)	Triglycerides	-5.79845	0.047088	1.3271
TG(17:0_36:3)	TG(17:0_36:3)	Triglycerides	-2.33106	0.049176	1.3082
PAG	Phenylacetylglycine	Amino acid-related	-2.24901	0.049568	1.3048
Cer(d16:1/20:0)	Cer(d16:1/20:0)	Ceramides	3.1369	0.049568	1.3048
CE(20:3)	CE(20:3)	Cholesteryl esters	2.9913	0.049568	1.3048
Hex2Cer(d18:1/18:0)	Hex2Cer(d18:1/18:0)	Dihexosylceramides	2.0953	0.049568	1.3048
TG(18:3_34:2)	TG(18:3_34:2)	Triglycerides	-4.73687	0.049568	1.3048
TG(20:4_35:3)	TG(20:4_35:3)	Triglycerides	-3.96165	0.049568	1.3048

## Sheet: Metabolome_HFDvChow_Females
Metabolism indicators	Fold change	p.ajusted	-LOG10(p)'
TMAO Synthesis (direct)	-8.39419	0.0063868	2.1947
3-IPA Synthesis	-5.61956	0.014249	1.8462
Secondary BA Synthesis	-4.9351	0.0063868	2.1947
Betaine Synthesis	-4.10897	0.0013769	2.8611
Indole Sulfonation	-3.29424	0.044048	1.3561
Sarcosine Synthesis from Choline	-2.80954	0.011582	1.9362
Sum of Betaine and Related Metabolites	-2.57367	0.0016296	2.7879
HipAcid Synthesis	-2.47997	0.017671	1.7527
Ratio of Short-Chain to Long-Chain ACs	-2.39705	0.020522	1.6878
Sum of PCs (aa)	2.0085	0.034643	1.4604
Sum of LCFA-SMs	2.0094	0.027852	1.5551
Sum of PCs	2.0357	0.033008	1.4814
Sum of Hex2Cer	2.0891	0.036921	1.4327
Sum of VLCFA-Cer	2.2507	0.026807	1.5718
Sum of PCs (ae)	2.2963	0.017671	1.7527
Sum of SFA-PCs	2.3676	0.014249	1.8462
Sum of Cer	2.5018	0.026807	1.5718
Sum of Aminobutyric Acids	2.5811	0.023164	1.6352
Ratio of Primary BAs to BAs	2.751	0.0063868	2.1947
Sum of MUFA-PCs	2.8875	0.012082	1.9179
Sum of LCFA-CEs	3.0474	0.02768	1.5578
Sum of CEs	3.055	0.027617	1.5588
Sum of LCFA-Cer	3.0606	0.048253	1.3165
Sum of MUFA-ACs	3.5362	0.048253	1.3165
Sum of VLCFA-CEs	4.3611	0.014249	1.8462
Sum of Saturated CEs	5.1236	0.0085276	2.0692
Sum of MUFA-CEs	6.2445	0.018203	1.7399
Sum of VLCFA-LysoPCs	8.2426	0.01557	1.8077
