# Supplementary material for: High fat diet is associated with gut microbiota dysbiosis and decreased gut microbial derived metabolites related to metabolic health in young Göttingen Minipigs
Source: PLoS One. 2024 Mar 1;19(3):e0298602. doi: 10.1371/journal.pone.0298602 (PMC10906878; doi:10.1371/journal.pone.0298602)
Supplement: S8 Table — Significant features have a greater than two-fold difference between the study groups and an FDR-adjusted p < 0.05, calculated by a Student’s t-test. (XLSX) [file pone.0298602.s013.xlsx]

## Sheet: Table legend
S8 Table Plasma metabolites that significantly differ between male HFD-fed and chow-fed minipigs. Significant features have a greater than two-fold difference between the study groups and an FDR-adjusted p < 0.05, calculated by a Student’s t-test.

## Sheet: Metabolites
Metabolite	Metabolite name	Metabolite class	Fold change	p.ajusted	-LOG10(p)'
TG(18:3_36:3)	TG(18:3_36:3)	Triglycerides	-7.80214	0.0048147	2.3174
PC aa C40:1	PC aa C40:1	Phosphatidylcholines	8.2693	0.0094968	2.0224
CE(17:1)	CE(17:1)	Cholesteryl esters	10.015	0.02758	1.5594
ProBetaine	Proline betaine	Amino acid related	-24.3956	0.029652	1.528
CE(22:5)	CE(22:5)	Cholesteryl esters	2.325	0.029652	1.528
PC ae C38:2	PC ae C38:2	Phosphatidylcholines	6.1831	0.029652	1.528
alpha-AAA	a-Aminoadipic acid	Amino acid related	10.321	0.029652	1.528
HexCer(d18:1/18:1)	HexCer(d18:1/18:1)	Hexosylceramides	6.2662	0.036077	1.4428
PC aa C42:2	PC aa C42:2	Phosphatidylcholines	4.1104	0.037447	1.4266
PC ae C30:2	PC ae C30:2	Phosphatidylcholines	4.346	0.041629	1.3806
PC aa C24:0	PC aa C24:0	Phosphatidylcholines	8.8951	0.041629	1.3806
SM C26:0	SM C26:0	Sphingomyelins	-30.185	0.041805	1.3788
PC aa C40:3	PC aa C40:3	Phosphatidylcholines	5.1305	0.041805	1.3788
PC ae C42:2	PC ae C42:2	Phosphatidylcholines	4.1041	0.042142	1.3753
PC ae C42:1	PC ae C42:1	Phosphatidylcholines	5.8146	0.042142	1.3753
PC aa C40:2	PC aa C40:2	Phosphatidylcholines	7.3549	0.042142	1.3753
Cer(d18:1/18:0)	Cer(d18:1/18:0)	Ceramides	2.8125	0.045003	1.3468
HexCer(d18:1/16:0)	HexCer(d18:1/16:0)	Hexosylceramides	3.635	0.047138	1.3266
TG(16:0_36:6)	TG(16:0_36:6)	Triglycerides	-11.2679	0.049354	1.3067
PC ae C42:3	PC ae C42:3	Phosphatidylcholines	3.4228	0.049354	1.3067
PC aa C42:1	PC aa C42:1	Phosphatidylcholines	4.6162	0.049354	1.3067
